# Supplementary material for: Orthographic and phonological contributions to flanker effects
Source: Atten Percept Psychophys. 2020 Jun 3;82(7):3571–80. doi: 10.3758/s13414-020-02023-0 (PMC7536149; doi:10.3758/s13414-020-02023-0)
Supplement: Supplementary file 1 — (XLSX 905 kb) [file 13414_2020_2023_MOESM1_ESM.xlsx]

## Sheet: Notes
CONDITION	O+P+ / O+P- / O-P-
ITEM	item number
FLANKER / PRIME
TARGET
LET
FREQ	target frequency
SUBJECT	subject number
RT (all)	all RTs (correct and incorrect responses)
RT	RTs excluding incorrect responses and aberrant values (RT < 300 or RT > 3000)
ERR	ERROR : 0 = correct response / 1 = error / empty cell = RT with aberrant value
z	z score of column RT
INFO	ABE = aberrant value / EXT = extreme value (z < -2.5 or z > 2.5)
RT2	RTs excluding extreme values
ERR2	ERROR : 0 = correct response / 1 = error / empty cell = RT with aberrant value or with extreme value

## Sheet: EXP1-flankers
CONDITION	ITEM	PRIME	TARGET	LET	FREQ	SUBJECT	RT (all)	RT	ERR	z	INFO	RT2	ERR2
O+P+	1	einsi	ainsi	5	2.54	1	1208	1208	0	2.25475		1208	0
O-P-	2	sajoi	bébé	4	2.1	1	635	635	0	-0.48001		635	0
O+P+	3	blans	blanc	5	2.51	1	723	723	0	-0.0600123		723	0
O+P-	4	larte	carte	5	2.19	1	615	615	0	-0.575464		615	0
O+P+	5	cink	cinq	4	2.46	1	663	663	0	-0.346374		663	0
O+P-	6	clure	clair	5	1.8	1	819	819	0	0.398167		819	0
O+P+	7	kour	cour	4	2.11	1	1105	1105	0	1.76316		1105	0
O+P+	8	frin	frein	5	1.12	1	1068	1068	0	1.58657		1068	0
O-P-	9	kolia	futé	4	0.51	1	829	829	0	0.445894		829	0
O-P-	10	clomb	genre	5	1.87	1	789	789	0	0.254986		789	0
O+P-	11	gope	gosse	5	0.78	1	1377	1377	0	3.06133	EXT
O-P-	12	bieux	grand	5	2.98	1	659	659	0	-0.365465		659	0
O+P-	13	grite	grise	5	1.54	1	1166	1166	0	2.05429		1166	0
O+P-	14	habif	habit	5	1.64	1	1706	1706	0	4.63155	EXT
O-P-	15	gofu	jaune	5	2.25	1	827	827	0	0.436348		827	0
O+P-	16	manre	mange	5	2.28	1	749	749	0	0.0640779		749	0
O-P-	17	doste	parmi	5	2.16	1	666	666	0	-0.332056		666	0
O+P+	18	pace	passe	5	2.5	1	670	670	0	-0.312965		670	0
O-P-	19	fril	peau	4	2.16	1	673	673	0	-0.298647		673	0
O+P-	20	plun	plan	4	1.86	1	628	628	0	-0.513419		628	0
O+P+	21	poze	pose	4	1.96	1	772	772	0	0.17385		772	0
O+P-	22	quind	quand	5	3.17	1	666	666	0	-0.332056		666	0
O+P+	23	cérie	série	5	1.85	1	731	731	0	-0.0218307		731	0
O+P-	24	stulo	stylo	5	1.59	1	751	751	0	0.0736233		751	0
O-P-	25	acuid	télé	4	1.6	1	644	644	0	-0.437056		644	0
O+P+	26	trai	très	4	3.23	1	784	784	0	0.231122		784	0
O-P-	27	omse	vrai	4	2.63	1	674	674	0	-0.293875		674	0
O-P-	28	carom	aîné	4	0.86	1	719	719	0	-0.0791031		719	0
O+P-	29	aproi	après	5	2.91	1	595	595	0	-0.670918		595	0
O-P-	30	dilo	assez	5	2.37	1	560	560	0	-0.837962		560	0
O+P-	31	essi	aussi	5	2.99	1	613	613	0	-0.585009		613	0
O+P+	32	baile	belle	5	2.54	1	479	479	0	-1.22455		479	0
O+P+	33	cafer	café	4	2	1	494	494	0	-1.15296		494	0
O+P+	34	caje	cage	4	1.92	1	633	633	0	-0.489555		633	0
O-P-	35	groid	cause	5	2.09	1	630	630	0	-0.503873		630	0
O+P+	36	koin	coin	4	2.15	1	806	806	0	0.336122		806	0
O-P-	37	blait	corde	5	1.94	1	691	691	0	-0.212739		691	0
O-P-	38	sicy	eaux	4	1.62	1	900	900	0	0.784756		900	0
O+P-	39	funil	fusil	5	1.81	1	1641	1641	0	4.32133	EXT
O-P-	40	raseu	hibou	5	1.69	1	712	712	0	-0.112512		712	0
O+P-	41	iden	idée	4	2.37	1	538	538	0	-0.942962		538	0
O+P+	42	lempe	lampe	5	1.86	1	473	473	0	-1.25319		473	0
O+P+	43	moie	mois	4	2.37	1	563	563	0	-0.823644		563	0
O+P-	44	noiq	noix	4	1.72	1	590	590	0	-0.694781		590	0
O-P-	45	imnuz	orage	5	1.87	1	1224	1224	0	2.33111		1224	0
O-P-	46	lebi	part	4	2.02	1	781	781	0	0.216804		781	0
O+P-	47	plef	plein	5	2.22	1	655	655	0	-0.384556		655	0
O-P-	48	hacot	reine	5	1.91	1	561	561	0	-0.83319		561	0
O+P+	49	raule	rôle	4	1.73	1	1033	1033	0	1.41952		1033	0
O+P-	50	roude	rouge	5	2.7	1	558	558	0	-0.847508		558	0
O+P-	51	deau	seau	4	1.52	1	966	966	0	1.09975		966	0
O+P+	52	tapys	tapis	5	1.99	1	750	750	0	0.0688506		750	0
O+P+	53	vaze	vase	4	1.71	1	1023	1023	0	1.3718		1023	0
O+P-	54	vunt	vent	4	2.68	1	737	737	0	0.00680552		737	0
O+P+	55	açis	assis	5	2.1	1	728	728	0	-0.0361488		728	0
O+P-	56	avint	avant	5	2.72	1	637	637	0	-0.470464		637	0
O-P-	57	pode	cassé	5	1.52	1	643	643	0	-0.441828		643	0
O+P-	58	joup	coup	4	2.69	1	683	683	0	-0.25092		683	0
O+P+	59	anvie	envie	5	2.16	1	585	585	0	-0.718645		585	0
O+P+	60	fylm	film	4	2.09	1	581	581	0	-0.737736		581	0
O-P-	61	lapas	forêt	5	2.57	1	730	730	0	-0.0266034		730	0
O+P+	62	froix	froid	5	2.32	1	642	642	0	-0.446601		642	0
O-P-	63	apant	fusée	5	1.84	1	621	621	0	-0.546828		621	0
O-P-	64	ousto	grain	5	1.64	1	901	901	0	0.789528		901	0
O+P+	65	larje	large	5	1.95	1	686	686	0	-0.236602		686	0
O+P-	66	luste	liste	5	2.22	1	602	602	0	-0.637509		602	0
O+P-	67	muin	main	4	2.66	1	618	618	0	-0.561146		618	0
O+P-	68	mémur	mémé	4	1.13	1	767	767	0	0.149987		767	0
O+P+	69	motau	moto	4	1.81	1	587	587	0	-0.709099		587	0
O+P-	70	munée	musée	5	1.71	1	606	606	0	-0.618418		606	0
O-P-	71	filp	nord	4	1.77	1	658	658	0	-0.370238		658	0
O+P-	72	objui	objet	5	2.13	1	682	682	0	-0.255693		682	0
O+P+	73	onkle	oncle	5	2.16	1	621	621	0	-0.546828		621	0
O+P-	74	pame	page	4	2.46	1	711	711	0	-0.117285		711	0
O+P+	75	pein	pain	4	2.3	1	615	615	0	-0.575464		615	0
O+P+	76	péper	pépé	4	0.83	1	638	638	0	-0.465692		638	0
O-P-	77	riroc	plage	5	1.91	1	681	681	0	-0.260466		681	0
O-P-	78	centu	radio	5	1.77	1	695	695	0	-0.193648		695	0
O-P-	79	ploin	sucre	5	2.04	1	580	580	0	-0.742508		580	0
O-P-	80	harun	volé	4	1.62	1	690	690	0	-0.217511		690	0
O+P-	81	voul	vous	4	3.48	1	743	743	0	0.0354417		743	0
O+P-	82	âged	âgée	4	0.67	1	737	737	0	0.00680552		737	0
O+P+	83	brein	brin	4	1.31	1	727	727	0	-0.0409215		727	0
O-P-	84	jolat	chose	5	2.65	1	591	591	0	-0.690009		591	0
O+P+	85	cler	clef	4	1.45	1	675	675	0	-0.289102		675	0
O+P-	86	domme	comme	5	3.36	1	490	490	0	-1.17205		490	0
O+P-	87	caote	côte	4	1.82	1	618	618	0	-0.561146		618	0
O-P-	88	braf	doigt	5	1.93	1	705	705	0	-0.145921		705	0
O+P+	89	douse	douze	5	1.78	1	567	567	0	-0.804553		567	0
O+P+	90	ékran	écran	5	1.65	1	646	646	0	-0.42751		646	0
O+P+	91	anfin	enfin	5	2.51	1	640	640	0	-0.456146		640	0
O+P-	92	intre	entre	5	2.77	1	697	697	0	-0.184102		697	0
O-P-	93	fusox	étage	5	1.98	1	694	694	0	-0.198421		694	0
O+P-	94	faig	faim	4	2.2	1	551	551	0	-0.880917		551	0
O+P+	95	fôte	faute	5	1.69	1	643	643	0	-0.441828		643	0
O+P-	96	jolu	joli	4	2.11	1	822	822	0	0.412485		822	0
O+P+	97	maie	mais	4	3.51	1	682	682	0	-0.255693		682	0
O+P-	98	nuare	nuage	5	1.91	1	842	842	0	0.507939		842	0
O+P+	99	pyste	piste	5	1.85	1	625	625	0	-0.527737		625	0
O+P+	100	prai	près	4	2.6	1	783	783	0	0.22635		783	0
O+P-	101	rone	rose	4	1.87	1	570	570	0	-0.790235		570	0
O-P-	102	guici	rosée	5	1.11	1	847	847	0	0.531802		847	0
O-P-	103	ragui	selon	5	2.13	1	632	632	0	-0.494328		632	0
O-P-	104	camde	sirop	5	1.59	1	684	684	0	-0.246148		684	0
O-P-	105	ainco	sujet	5	2.31	1	648	648	0	-0.417965		648	0
O+P-	106	tipu	tissu	5	1.71	1	883	883	0	0.70362		883	0
O-P-	107	glove	train	5	2.47	1	762	762	0	0.126123		762	0
O-P-	108	anent	voici	5	2.59	1	1228	1228	0	2.3502		1228	0
O+P-	1	oinsi	ainsi	5	2.54	2	608	608	0	-0.165695		608	0
O+P+	2	béber	bébé	4	2.1	2	534	534	0	-0.932032		534	0
O+P-	3	blano	blanc	5	2.51	2	687	687	0	0.652422		687	0
O-P-	4	funol	carte	5	2.19	2	613	613	0	-0.113915		613	0
O+P-	5	cinf	cinq	4	2.46	2	520	520	0	-1.07701		520	0
O-P-	6	bouve	clair	5	1.8	2	683		1				1
O+P-	7	gour	cour	4	2.11	2	795	795	0	1.77086		795	0
O+P-	8	frun	frein	5	1.12	2	782	782	0	1.63623		782	0
O+P+	9	futer	futé	4	0.51	2	641	641	0	0.17605		641	0
O+P+	10	jenre	genre	5	1.87	2	614	614	0	-0.103559		614	0
O-P-	11	piun	gosse	5	0.78	2	617	617	0	-0.0724914		617	0
O+P+	12	grend	grand	5	2.98	2	661	661	0	0.383169		661	0
O-P-	13	afant	grise	5	1.54	2	858	858	0	2.43499		858	0
O-P-	14	englo	habit	5	1.64	2	522	522	0	-1.0563		522	0
O+P+	15	jône	jaune	5	2.25	2	598	598	0	-0.269254		598	0
O-P-	16	doils	mange	5	2.28	2	645	645	0	0.217474		645	0
O+P+	17	parmy	parmi	5	2.16	2	761	761	0	1.41876		761	0
O+P-	18	pave	passe	5	2.5	2	542	542	0	-0.849185		542	0
O+P+	19	paux	peau	4	2.16	2	602	602	0	-0.22783		602	0
O-P-	20	sart	plan	4	1.86	2	582	582	0	-0.434948		582	0
O+P-	21	poje	pose	4	1.96	2	653	653	0	0.300321		653	0
O-P-	22	lompe	quand	5	3.17	2	638	638	0	0.144983		638	0
O+P-	23	dérie	série	5	1.85	2	771	771	0	1.52232		771	0
O-P-	24	jaive	stylo	5	1.59	2	550	550	0	-0.766337		550	0
O+P+	25	téler	télé	4	1.6	2	541	541	0	-0.859541		541	0
O+P-	26	tran	très	4	3.23	2	699	699	0	0.776693		699	0
O+P+	27	vret	vrai	4	2.63	2	609		1				1
O+P+	28	aîner	aîné	4	0.86	2	681	681	0	0.590287		681	0
O-P-	29	veuco	après	5	2.91	2	490	490	0	-1.38769		490	0
O+P+	30	açez	assez	5	2.37	2	531	531	0	-0.9631		531	0
O-P-	31	lenu	aussi	5	2.99	2	571	571	0	-0.548863		571	0
O+P-	32	boile	belle	5	2.54	2	566	566	0	-0.600643		566	0
O+P-	33	cafel	café	4	2	2	562	562	0	-0.642066		562	0
O+P-	34	cate	cage	4	1.92	2	555	555	0	-0.714558		555	0
O+P+	35	cauze	cause	5	2.09	2	583	583	0	-0.424592		583	0
O+P-	36	toin	coin	4	2.15	2	780	780	0	1.61552		780	0
O+P+	37	korde	corde	5	1.94	2	637	637	0	0.134627		637	0
O+P+	38	haux	eaux	4	1.62	2	641		1				1
O-P-	39	ogran	fusil	5	1.81	2	570	570	0	-0.559219		570	0
O+P+	40	hybou	hibou	5	1.69	2	888	888	0	2.73396	EXT
O-P-	41	frou	idée	4	2.37	2	569	569	0	-0.569575		569	0
O+P-	42	lompe	lampe	5	1.86	2	572	572	0	-0.538507		572	0
O+P-	43	moik	mois	4	2.37	2	714	714	0	0.932032		714	0
O-P-	44	trof	noix	4	1.72	2	602	602	0	-0.22783		602	0
O+P+	45	oraje	orage	5	1.87	2	669	669	0	0.466016		669	0
O+P+	46	pare	part	4	2.02	2	528	528	0	-0.994167		528	0
O-P-	47	guca	plein	5	2.22	2	681		1				1
O+P+	48	raine	reine	5	1.91	2	601	601	0	-0.238186		601	0
O+P-	49	riule	rôle	4	1.73	2	550	550	0	-0.766337		550	0
O-P-	50	labis	rouge	5	2.7	2	571	571	0	-0.548863		571	0
O-P-	51	kiln	seau	4	1.52	2	777	777	0	1.58445		777	0
O+P-	52	tapus	tapis	5	1.99	2	505	505	0	-1.23235		505	0
O+P-	53	vade	vase	4	1.71	2	627	627	0	0.0310677		627	0
O-P-	54	rial	vent	4	2.68	2	657	657	0	0.341745		657	0
O+P-	55	apis	assis	5	2.1	2	853	853	0	2.3715		853	0
O-P-	56	corge	avant	5	2.72	2	608	608	0	-0.165695		608	0
O+P+	57	caçé	cassé	5	1.52	2	768	768	0	1.49125		768	0
O-P-	58	dati	coup	4	2.69	2	785	785	0	1.6673		785	0
O+P-	59	onvie	envie	5	2.16	2	576	576	0	-0.497084		576	0
O+P-	60	folm	film	4	2.09	2	550	550	0	-0.766337		550	0
O+P+	61	forai	forêt	5	2.57	2	643	643	0	0.196762		643	0
O+P-	62	froil	froid	5	2.32	2	550	550	0	-0.766337		550	0
O+P+	63	fuzée	fusée	5	1.84	2	632	632	0	0.0828473		632	0
O+P+	64	grein	grain	5	1.64	2	631	631	0	0.0724914		631	0
O+P-	65	larne	large	5	1.95	2	568	568	0	-0.579931		568	0
O-P-	66	fopra	liste	5	2.22	2	527		1				1
O-P-	67	eslu	main	4	2.66	2	555	555	0	-0.714558		555	0
O-P-	68	olsar	mémé	4	1.13	2	707	707	0	0.859541		707	0
O+P-	69	motai	moto	4	1.81	2	672	672	0	0.497084		672	0
O-P-	70	polsa	musée	5	1.71	2	682	682	0	0.600643		682	0
O+P+	71	nore	nord	4	1.77	2	628	628	0	0.0414236		628	0
O-P-	72	asupi	objet	5	2.13	2	525	525	0	-1.02524		525	0
O+P-	73	onsle	oncle	5	2.16	2	616	616	0	-0.0828473		616	0
O-P-	74	coir	page	4	2.46	2	678	678	0	0.559219		678	0
O+P-	75	puin	pain	4	2.3	2	523	523	0	-1.04595		523	0
O+P-	76	pépen	pépé	4	0.83	2	567	567	0	-0.590287		567	0
O+P+	77	plaje	plage	5	1.91	2	551	551	0	-0.755981		551	0
O+P+	78	radyo	radio	5	1.77	2	667	667	0	0.445304		667	0
O+P+	79	sukre	sucre	5	2.04	2	576	576	0	-0.497084		576	0
O+P+	80	vaulé	volé	4	1.62	2	559	559	0	-0.673134		559	0
O-P-	81	diny	vous	4	3.48	2	644	644	0	0.207118		644	0
O-P-	82	remp	âgée	4	0.67	2	600	600	0	-0.248542		600	0
O+P-	83	bruin	brin	4	1.31	2	946		1				1
O+P+	84	choze	chose	5	2.65	2	605	605	0	-0.196762		605	0
O+P-	85	clir	clef	4	1.45	2	1051	1051	0	4.42197	EXT
O-P-	86	biant	comme	5	3.36	2	654	654	0	0.310677		654	0
O-P-	87	saril	côte	4	1.82	2	544	544	0	-0.828473		544	0
O+P+	88	doix	doigt	5	1.93	2	572	572	0	-0.538507		572	0
O+P-	89	doure	douze	5	1.78	2	609	609	0	-0.155339		609	0
O+P-	90	ésran	écran	5	1.65	2	520	520	0	-1.07701		520	0
O+P-	91	onfin	enfin	5	2.51	2	549	549	0	-0.776693		549	0
O-P-	92	bloic	entre	5	2.77	2	535	535	0	-0.921676		535	0
O+P+	93	étaje	étage	5	1.98	2	577	577	0	-0.486728		577	0
O-P-	94	sorl	faim	4	2.2	2	537	537	0	-0.900964		537	0
O+P-	95	fite	faute	5	1.69	2	613	613	0	-0.113915		613	0
O-P-	96	buat	joli	4	2.11	2	792	792	0	1.73979		792	0
O+P-	97	maig	mais	4	3.51	2	729	729	0	1.08737		729	0
O-P-	98	ploid	nuage	5	1.91	2	559	559	0	-0.673134		559	0
O+P-	99	puste	piste	5	1.85	2	610	610	0	-0.144983		610	0
O+P-	100	pran	près	4	2.6	2	528	528	0	-0.994167		528	0
O-P-	101	fuli	rose	4	1.87	2	630	630	0	0.0621355		630	0
O+P+	102	roser	rosée	5	1.11	2	611	611	0	-0.134627		611	0
O+P+	103	celon	selon	5	2.13	2	739	739	0	1.19093		739	0
O+P+	104	sirau	sirop	5	1.59	2	573	573	0	-0.528151		573	0
O+P+	105	sujai	sujet	5	2.31	2	477	477	0	-1.52232		477	0
O-P-	106	olan	tissu	5	1.71	2	663	663	0	0.40388		663	0
O+P+	107	trein	train	5	2.47	2	508	508	0	-1.20129		508	0
O+P+	108	voicy	voici	5	2.59	2	559	559	0	-0.673134		559	0
O-P-	1	jeuve	ainsi	5	2.54	3	521	521	0	-0.0865264		521	0
O+P-	2	bében	bébé	4	2.1	3	514	514	0	-0.172259		514	0
O-P-	3	sutiz	blanc	5	2.51	3	526	526	0	-0.0252888		526	0
O+P+	4	karte	carte	5	2.19	3	563	563	0	0.427869		563	0
O-P-	5	ploj	cinq	4	2.46	3	561	561	0	0.403374		561	0
O+P+	6	clère	clair	5	1.8	3	496	496	0	-0.392714		496	0
O-P-	7	maip	cour	4	2.11	3	520	520	0	-0.0987739		520	0
O-P-	8	dola	frein	5	1.12	3	542	542	0	0.170671		542	0
O+P-	9	futek	futé	4	0.51	3	815	815	0	3.51424	EXT
O+P-	10	senre	genre	5	1.87	3	447	447	0	-0.992842		447	0
O+P+	11	goçe	gosse	5	0.78	3	652	652	0	1.5179		652	0
O+P-	12	grond	grand	5	2.98	3	553	553	0	0.305394		553	0
O+P+	13	grize	grise	5	1.54	3	529	529	0	0.0114537		529	0
O+P+	14	habie	habit	5	1.64	3	578	578	0	0.611582		578	0
O+P-	15	june	jaune	5	2.25	3	466	466	0	-0.760139		466	0
O+P+	16	manje	mange	5	2.28	3	476	476	0	-0.637664		476	0
O+P-	17	parmo	parmi	5	2.16	3	506	506	0	-0.270239		506	0
O-P-	18	clod	passe	5	2.5	3	555	555	0	0.329889		555	0
O+P-	19	pauf	peau	4	2.16	3	467	467	0	-0.747892		467	0
O+P+	20	plen	plan	4	1.86	3	537	537	0	0.109434		537	0
O-P-	21	fima	pose	4	1.96	3	575	575	0	0.574839		575	0
O+P+	22	quend	quand	5	3.17	3	492	492	0	-0.441704		492	0
O-P-	23	alvom	série	5	1.85	3	498	498	0	-0.368219		498	0
O+P+	24	stilo	stylo	5	1.59	3	470	470	0	-0.711149		470	0
O+P-	25	téleu	télé	4	1.6	3	496	496	0	-0.392714		496	0
O-P-	26	glad	très	4	3.23	3	522	522	0	-0.0742789		522	0
O+P-	27	vrun	vrai	4	2.63	3	528	528	0	-0.00079382		528	0
O+P-	28	aînej	aîné	4	0.86	3	540	540	0	0.146176		540	0
O+P+	29	aprai	après	5	2.91	3	511	511	0	-0.209001		511	0
O+P-	30	atez	assez	5	2.37	3	509	509	0	-0.233496		509	0
O+P+	31	ossi	aussi	5	2.99	3	501	501	0	-0.331477		501	0
O-P-	32	tidra	belle	5	2.54	3	531	531	0	0.0359487		531	0
O-P-	33	piulo	café	4	2	3	482	482	0	-0.564179		482	0
O-P-	34	hirm	cage	4	1.92	3	585	585	0	0.697314		585	0
O+P-	35	caude	cause	5	2.09	3	548	548	0	0.244156		548	0
O-P-	36	galm	coin	4	2.15	3	578	578	0	0.611582		578	0
O+P-	37	porde	corde	5	1.94	3	508	508	0	-0.245744		508	0
O+P-	38	haox	eaux	4	1.62	3	734	734	0	2.52219	EXT
O+P+	39	fuzil	fusil	5	1.81	3	576	576	0	0.587087		576	0
O+P-	40	hebou	hibou	5	1.69	3	555	555	0	0.329889		555	0
O+P+	41	ider	idée	4	2.37	3	521	521	0	-0.0865264		521	0
O-P-	42	umori	lampe	5	1.86	3	654	654	0	1.54239		654	0
O-P-	43	kenu	mois	4	2.37	3	554	554	0	0.317641		554	0
O+P+	44	nois	noix	4	1.72	3	526	526	0	-0.0252888		526	0
O+P-	45	orafe	orage	5	1.87	3	542	542	0	0.170671		542	0
O+P-	46	parl	part	4	2.02	3	534	534	0	0.0726912		534	0
O+P+	47	plin	plein	5	2.22	3	529	529	0	0.0114537		529	0
O+P-	48	roune	reine	5	1.91	3	493	493	0	-0.429457		493	0
O-P-	49	kimpa	rôle	4	1.73	3	609	609	0	0.991254		609	0
O+P+	50	rouje	rouge	5	2.7	3	471	471	0	-0.698902		471	0
O+P+	51	ceau	seau	4	1.52	3	546	546	0	0.219661		546	0
O-P-	52	enbul	tapis	5	1.99	3	556	556	0	0.342136		556	0
O-P-	53	quzi	vase	4	1.71	3	537	537	0	0.109434		537	0
O+P+	54	vant	vent	4	2.68	3	498	498	0	-0.368219		498	0
O-P-	55	lepo	assis	5	2.1	3	508	508	0	-0.245744		508	0
O+P+	56	avent	avant	5	2.72	3	459	459	0	-0.845872		459	0
O+P-	57	caté	cassé	5	1.52	3	450	450	0	-0.956099		450	0
O+P+	58	koup	coup	4	2.69	3	482	482	0	-0.564179		482	0
O-P-	59	aphys	envie	5	2.16	3	501	501	0	-0.162858		501	0
O-P-	60	erat	film	4	2.09	3	483	483	0	-0.551932		483	0
O+P-	61	forau	forêt	5	2.57	3	474	474	0	-0.662159		474	0
O-P-	62	acant	froid	5	2.32	3	440	440	0	-1.07857		440	0
O+P-	63	fubée	fusée	5	1.84	3	483	483	0	-0.551932		483	0
O+P-	64	gruin	grain	5	1.64	3	488	488	0	-0.490694		488	0
O-P-	65	dunil	large	5	1.95	3	518	518	0	-0.123269		518	0
O+P+	66	lyste	liste	5	2.22	3	524	524	0	-0.0497838		524	0
O+P+	67	mein	main	4	2.66	3	450	450	0	-0.956099		450	0
O+P+	68	mémer	mémé	4	1.13	3	523	523	0	-0.0620314		523	0
O-P-	69	phida	moto	4	1.81	3	614	614	0	1.05249		614	0
O+P+	70	muzée	musée	5	1.71	3	443	443	0	-1.04183		443	0
O+P-	71	nory	nord	4	1.77	3	475	475	0	-0.649912		475	0
O+P+	72	objai	objet	5	2.13	3	483	483	0	-0.551932		483	0
O-P-	73	tidas	oncle	5	2.16	3	496	496	0	-0.392714		496	0
O+P+	74	paje	page	4	2.46	3	488	488	0	-0.490694		488	0
O-P-	75	solc	pain	4	2.3	3	465	465	0	-0.772387		465	0
O-P-	76	sanic	pépé	4	0.83	3	691	691	0	1.99555		691	0
O+P-	77	plare	plage	5	1.91	3	487	487	0	-0.502942		487	0
O+P-	78	radeo	radio	5	1.77	3	485	485	0	-0.527437		485	0
O+P-	79	sudre	sucre	5	2.04	3	489	489	0	-0.478447		489	0
O+P-	80	vanlé	volé	4	1.62	3	528	528	0	0.0211759		528	0
O+P+	81	voux	vous	4	3.48	3	494	494	0	-0.417209		494	0
O+P+	82	âger	âgée	4	0.67	3	512	512	0	-0.196754		512	0
O-P-	83	osopa	brin	4	1.31	3	1110	1110	0	7.12726	EXT
O+P-	84	chole	chose	5	2.65	3	479	479	0	-0.600922		479	0
O-P-	85	pado	clef	4	1.45	3	493	493	0	-0.429457		493	0
O+P+	86	komme	comme	5	3.36	3	471	471	0	-0.698902		471	0
O+P+	87	caute	côte	4	1.82	3	558	558	0	0.366631		558	0
O+P-	88	doir	doigt	5	1.93	3	500	500	0	-0.343724		500	0
O-P-	89	aimbi	douze	5	1.78	3	609	609	0	0.991254		609	0
O-P-	90	tumpe	écran	5	1.65	3	463	463	0	-0.796882		463	0
O-P-	91	datsu	enfin	5	2.51	3	490	490	0	-0.466199		490	0
O+P+	92	antre	entre	5	2.77	3	477	477	0	-0.625417		477	0
O+P-	93	étaze	étage	5	1.98	3	534	534	0	0.0726912		534	0
O+P+	94	fain	faim	4	2.2	3	535	535	0	0.0849387		535	0
O-P-	95	mird	faute	5	1.69	3	583	583	0	0.672819		583	0
O+P+	96	joly	joli	4	2.11	3	557	557	0	0.354384		557	0
O-P-	97	coum	mais	4	3.51	3	461	461	0	-0.821377		461	0
O+P+	98	nuaje	nuage	5	1.91	3	516	516	0	-0.147764		516	0
O-P-	99	cerlo	piste	5	1.85	3	490	490	0	-0.466199		490	0
O-P-	100	libe	près	4	2.6	3	530	530	0	0.0237012		530	0
O+P+	101	roze	rose	4	1.87	3	474	474	0	-0.662159		474	0
O+P-	102	rosen	rosée	5	1.11	3	654	654	0	1.54239		654	0
O+P-	103	felon	selon	5	2.13	3	501	501	0	-0.331477		501	0
O+P-	104	siran	sirop	5	1.59	3	495	495	0	-0.404962		495	0
O+P-	105	sujat	sujet	5	2.31	3	510	510	0	-0.221249		510	0
O+P+	106	tiçu	tissu	5	1.71	3	537	537	0	0.109434		537	0
O+P-	107	truin	train	5	2.47	3	459	459	0	-0.845872		459	0
O+P-	108	voicu	voici	5	2.59	3	479	479	0	-0.600922		479	0
O+P+	1	einsi	ainsi	5	2.54	4	655	655	0	-0.0884924		655	0
O-P-	2	sajoi	bébé	4	2.1	4	650	650	0	-0.139584		650	0
O+P+	3	blans	blanc	5	2.51	4	665	665	0	0.0136905		665	0
O+P-	4	larte	carte	5	2.19	4	578	578	0	-0.875301		578	0
O+P+	5	cink	cinq	4	2.46	4	604	604	0	-0.609625		604	0
O+P-	6	clure	clair	5	1.8	4	606	606	0	-0.589189		606	0
O+P+	7	kour	cour	4	2.11	4	602	602	0	-0.630062		602	0
O+P+	8	frin	frein	5	1.12	4	699	699	0	0.361112		699	0
O-P-	9	kolia	futé	4	0.51	4	876	876	0	2.16975		876	0
O-P-	10	clomb	genre	5	1.87	4	661	661	0	-0.0271826		661	0
O+P-	11	gope	gosse	5	0.78	4	1301		1				1
O-P-	12	bieux	grand	5	2.98	4	518	518	0	-1.4884		518	0
O+P-	13	grite	grise	5	1.54	4	651	651	0	-0.129366		651	0
O+P-	14	habif	habit	5	1.64	4	616	616	0	-0.487006		616	0
O-P-	15	gofu	jaune	5	2.25	4	615	615	0	-0.497224		615	0
O+P-	16	manre	mange	5	2.28	4	572	572	0	-0.936611		572	0
O-P-	17	doste	parmi	5	2.16	4	713		1				1
O+P+	18	pace	passe	5	2.5	4	834	834	0	1.74058		834	0
O-P-	19	fril	peau	4	2.16	4	720	720	0	0.575697		720	0
O+P-	20	plun	plan	4	1.86	4	536		1				1
O+P+	21	poze	pose	4	1.96	4	591	591	0	-0.742463		591	0
O+P-	22	quind	quand	5	3.17	4	655	655	0	-0.0884924		655	0
O+P+	23	cérie	série	5	1.85	4	659	659	0	-0.0476192		659	0
O+P-	24	stulo	stylo	5	1.59	4	669	669	0	0.0545637		669	0
O-P-	25	acuid	télé	4	1.6	4	737	737	0	0.749408		737	0
O+P+	26	trai	très	4	3.23	4	695	695	0	0.320239		695	0
O-P-	27	omse	vrai	4	2.63	4	620	620	0	-0.446133		620	0
O-P-	28	carom	aîné	4	0.86	4	858	858	0	1.98582		858	0
O+P-	29	aproi	après	5	2.91	4	584	584	0	-0.813991		584	0
O-P-	30	dilo	assez	5	2.37	4	561	561	0	-1.04901		561	0
O+P-	31	essi	aussi	5	2.99	4	598	598	0	-0.670935		598	0
O+P+	32	baile	belle	5	2.54	4	687	687	0	0.238493		687	0
O+P+	33	cafer	café	4	2	4	718	718	0	0.55526		718	0
O+P+	34	caje	cage	4	1.92	4	586	586	0	-0.793555		586	0
O-P-	35	groid	cause	5	2.09	4	729	729	0	0.667661		729	0
O+P+	36	koin	coin	4	2.15	4	586	586	0	-0.793555		586	0
O-P-	37	blait	corde	5	1.94	4	764	764	0	1.0253		764	0
O-P-	38	sicy	eaux	4	1.62	4	685	685	0	0.218056		685	0
O+P-	39	funil	fusil	5	1.81	4	592	592	0	-0.732245		592	0
O-P-	40	raseu	hibou	5	1.69	4	1035	1035	0	3.79446	EXT
O+P-	41	iden	idée	4	2.37	4	572	572	0	-0.936611		572	0
O+P+	42	lempe	lampe	5	1.86	4	682	682	0	0.187402		682	0
O+P+	43	moie	mois	4	2.37	4	568	568	0	-0.977484		568	0
O+P-	44	noiq	noix	4	1.72	4	585	585	0	-0.803773		585	0
O-P-	45	imnuz	orage	5	1.87	4	764	764	0	1.0253		764	0
O-P-	46	lebi	part	4	2.02	4	642	642	0	-0.22133		642	0
O+P-	47	plef	plein	5	2.22	4	546	546	0	-1.20229		546	0
O-P-	48	hacot	reine	5	1.91	4	788	788	0	1.27054		788	0
O+P+	49	raule	rôle	4	1.73	4	573	573	0	-0.926392		573	0
O+P-	50	roude	rouge	5	2.7	4	523	523	0	-1.43731		523	0
O+P-	51	deau	seau	4	1.52	4	730	730	0	0.67788		730	0
O+P+	52	tapys	tapis	5	1.99	4	713	713	0	0.504169		713	0
O+P+	53	vaze	vase	4	1.71	4	677	677	0	0.13631		677	0
O+P-	54	vunt	vent	4	2.68	4	492	492	0	-1.75407		492	0
O+P+	55	açis	assis	5	2.1	4	573	573	0	-0.926392		573	0
O+P-	56	avint	avant	5	2.72	4	569	569	0	-0.967266		569	0
O-P-	57	pode	cassé	5	1.52	4	1014	1014	0	3.57987	EXT
O+P-	58	joup	coup	4	2.69	4	607	607	0	-0.57897		607	0
O+P+	59	anvie	envie	5	2.16	4	562	562	0	-1.03879		562	0
O+P+	60	fylm	film	4	2.09	4	657	657	0	-0.0680558		657	0
O-P-	61	lapas	forêt	5	2.57	4	633	633	0	-0.313295		633	0
O+P+	62	froix	froid	5	2.32	4	670	670	0	0.064782		670	0
O-P-	63	apant	fusée	5	1.84	4	537	537	0	-1.29425		537	0
O-P-	64	ousto	grain	5	1.64	4	824	824	0	1.6384		824	0
O+P+	65	larje	large	5	1.95	4	654	654	0	-0.0987107		654	0
O+P-	66	luste	liste	5	2.22	4	679	679	0	0.156747		679	0
O+P-	67	muin	main	4	2.66	4	572	572	0	-0.936611		572	0
O+P-	68	mémur	mémé	4	1.13	4	580	580	0	-0.854864		580	0
O+P+	69	motau	moto	4	1.81	4	700	700	0	0.371331		700	0
O+P-	70	munée	musée	5	1.71	4	551	551	0	-1.15119		551	0
O-P-	71	filp	nord	4	1.77	4	796	796	0	1.35229		796	0
O+P-	72	objui	objet	5	2.13	4	599	599	0	-0.660717		599	0
O+P+	73	onkle	oncle	5	2.16	4	719	719	0	0.565478		719	0
O+P-	74	pame	page	4	2.46	4	680	680	0	0.166965		680	0
O+P+	75	pein	pain	4	2.3	4	510	510	0	-1.57014		510	0
O+P+	76	péper	pépé	4	0.83	4	668	668	0	0.0443454		668	0
O-P-	77	riroc	plage	5	1.91	4	622	622	0	-0.425696		622	0
O-P-	78	centu	radio	5	1.77	4	670	670	0	0.064782		670	0
O-P-	79	ploin	sucre	5	2.04	4	564	564	0	-1.01836		564	0
O-P-	80	harun	volé	4	1.62	4	615		1				1
O+P-	81	voul	vous	4	3.48	4	670	670	0	0.064782		670	0
O+P-	82	âged	âgée	4	0.67	4	640	640	0	-0.241767		640	0
O+P+	83	brein	brin	4	1.31	4	827	827	0	1.66905		827	0
O-P-	84	jolat	chose	5	2.65	4	642	642	0	-0.22133		642	0
O+P+	85	cler	clef	4	1.45	4	641	641	0	-0.231548		641	0
O+P-	86	domme	comme	5	3.36	4	600	600	0	-0.650499		600	0
O+P-	87	caote	côte	4	1.82	4	725	725	0	0.626788		725	0
O-P-	88	braf	doigt	5	1.93	4	682	682	0	0.187402		682	0
O+P+	89	douse	douze	5	1.78	4	565	565	0	-1.00814		565	0
O+P+	90	ékran	écran	5	1.65	4	598	598	0	-0.670935		598	0
O+P+	91	anfin	enfin	5	2.51	4	617	617	0	-0.476788		617	0
O+P-	92	intre	entre	5	2.77	4	693	693	0	0.299803		693	0
O-P-	93	fusox	étage	5	1.98	4	663	663	0	-0.00674606		663	0
O+P-	94	faig	faim	4	2.2	4	758	758	0	0.963992		758	0
O+P+	95	fôte	faute	5	1.69	4	691	691	0	0.279366		691	0
O+P-	96	jolu	joli	4	2.11	4	644	644	0	-0.200894		644	0
O+P+	97	maie	mais	4	3.51	4	631	631	0	-0.333731		631	0
O+P-	98	nuare	nuage	5	1.91	4	786	786	0	1.2501		786	0
O+P+	99	pyste	piste	5	1.85	4	685	685	0	0.218056		685	0
O+P+	100	prai	près	4	2.6	4	578	578	0	-0.875301		578	0
O+P-	101	rone	rose	4	1.87	4	653	653	0	-0.108929		653	0
O-P-	102	guici	rosée	5	1.11	4	731		1				1
O-P-	103	ragui	selon	5	2.13	4	762	762	0	1.00486		762	0
O-P-	104	camde	sirop	5	1.59	4	764	764	0	1.0253		764	0
O-P-	105	ainco	sujet	5	2.31	4	722	722	0	0.596133		722	0
O+P-	106	tipu	tissu	5	1.71	4	856	856	0	1.96538		856	0
O-P-	107	glove	train	5	2.47	4	851	851	0	1.91429		851	0
O-P-	108	anent	voici	5	2.59	4	617	617	0	-0.476788		617	0
O+P-	1	oinsi	ainsi	5	2.54	5	474	474	0	-0.626355		474	0
O+P+	2	béber	bébé	4	2.1	5	398	398	0	-1.12687		398	0
O+P-	3	blano	blanc	5	2.51	5	464	464	0	-0.692212		464	0
O-P-	4	funol	carte	5	2.19	5	615	615	0	0.302234		615	0
O+P-	5	cinf	cinq	4	2.46	5	478	478	0	-0.600012		478	0
O-P-	6	bouve	clair	5	1.8	5	636		1				1
O+P-	7	gour	cour	4	2.11	5	591	591	0	0.144176		591	0
O+P-	8	frun	frein	5	1.12	5	459	459	0	-0.725141		459	0
O+P+	9	futer	futé	4	0.51	5	563	563	0	-0.0402246		563	0
O+P+	10	jenre	genre	5	1.87	5	491	491	0	-0.514398		491	0
O-P-	11	piun	gosse	5	0.78	5	778	778	0	1.37571		778	0
O+P+	12	grend	grand	5	2.98	5	503	503	0	-0.435369		503	0
O-P-	13	afant	grise	5	1.54	5	537	537	0	-0.211454		537	0
O-P-	14	englo	habit	5	1.64	5	515	515	0	-0.35634		515	0
O+P+	15	jône	jaune	5	2.25	5	437	437	0	-0.870027		437	0
O-P-	16	doils	mange	5	2.28	5	465	465	0	-0.685627		465	0
O+P+	17	parmy	parmi	5	2.16	5	448	448	0	-0.797584		448	0
O+P-	18	pave	passe	5	2.5	5	566	566	0	-0.0204674		566	0
O+P+	19	paux	peau	4	2.16	5	479	479	0	-0.593426		479	0
O-P-	20	sart	plan	4	1.86	5	533	533	0	-0.237797		533	0
O+P-	21	poje	pose	4	1.96	5	480	480	0	-0.586841		480	0
O-P-	22	lompe	quand	5	3.17	5	628	628	0	0.387848		628	0
O+P-	23	dérie	série	5	1.85	5	473	473	0	-0.632941		473	0
O-P-	24	jaive	stylo	5	1.59	5	621	621	0	0.341748		621	0
O+P+	25	téler	télé	4	1.6	5	550	550	0	-0.125839		550	0
O+P-	26	tran	très	4	3.23	5	613	613	0	0.289062		613	0
O+P+	27	vret	vrai	4	2.63	5	476	476	0	-0.613184		476	0
O+P+	28	aîner	aîné	4	0.86	5	652	652	0	0.545906		652	0
O-P-	29	veuco	après	5	2.91	5	670	670	0	0.664449		670	0
O+P+	30	açez	assez	5	2.37	5	581		1				1
O-P-	31	lenu	aussi	5	2.99	5	540	540	0	-0.191697		540	0
O+P-	32	boile	belle	5	2.54	5	475	475	0	-0.619769		475	0
O+P-	33	cafel	café	4	2	5	486	486	0	-0.547326		486	0
O+P-	34	cate	cage	4	1.92	5	608	608	0	0.256133		608	0
O+P+	35	cauze	cause	5	2.09	5	533	533	0	-0.292099		533	0
O+P-	36	toin	coin	4	2.15	5	605	605	0	0.236376		605	0
O+P+	37	korde	corde	5	1.94	5	535	535	0	-0.224625		535	0
O+P+	38	haux	eaux	4	1.62	5	517		1				1
O-P-	39	ogran	fusil	5	1.81	5	507	507	0	-0.409026		507	0
O+P+	40	hybou	hibou	5	1.69	5	510		1				1
O-P-	41	frou	idée	4	2.37	5	523	523	0	-0.303654		523	0
O+P-	42	lompe	lampe	5	1.86	5	495	495	0	-0.488055		495	0
O+P-	43	moik	mois	4	2.37	5	609	609	0	0.262719		609	0
O-P-	44	trof	noix	4	1.72	5	549	549	0	-0.132425		549	0
O+P+	45	oraje	orage	5	1.87	5	471	471	0	-0.646112		471	0
O+P+	46	pare	part	4	2.02	5	501	501	0	-0.44854		501	0
O-P-	47	guca	plein	5	2.22	5	922	922	0	2.32405		922	0
O+P+	48	raine	reine	5	1.91	5	484	484	0	-0.560498		484	0
O+P-	49	riule	rôle	4	1.73	5	567	567	0	-0.0138817		567	0
O-P-	50	labis	rouge	5	2.7	5	937	937	0	2.42284		937	0
O-P-	51	kiln	seau	4	1.52	5	500	500	0	-0.455126		500	0
O+P-	52	tapus	tapis	5	1.99	5	523	523	0	-0.303654		523	0
O+P-	53	vade	vase	4	1.71	5	670	670	0	0.664449		670	0
O-P-	54	rial	vent	4	2.68	5	517	517	0	-0.343168		517	0
O+P-	55	apis	assis	5	2.1	5	626	626	0	0.374677		626	0
O-P-	56	corge	avant	5	2.72	5	594	594	0	0.163933		594	0
O+P+	57	caçé	cassé	5	1.52	5	676	676	0	0.703964		676	0
O-P-	58	dati	coup	4	2.69	5	531	531	0	-0.250968		531	0
O+P-	59	onvie	envie	5	2.16	5	456	456	0	-0.744898		456	0
O+P-	60	folm	film	4	2.09	5	532	532	0	-0.244382		532	0
O+P+	61	forai	forêt	5	2.57	5	464	464	0	-0.692212		464	0
O+P-	62	froil	froid	5	2.32	5	499	499	0	-0.461712		499	0
O+P+	63	fuzée	fusée	5	1.84	5	543	543	0	-0.171939		543	0
O+P+	64	grein	grain	5	1.64	5	738		1				1
O+P-	65	larne	large	5	1.95	5	532	532	0	-0.244382		532	0
O-P-	66	fopra	liste	5	2.22	5	551	551	0	-0.119253		551	0
O-P-	67	eslu	main	4	2.66	5	480	480	0	-0.586841		480	0
O-P-	68	olsar	mémé	4	1.13	5	1060	1060	0	3.23289	EXT
O+P-	69	motai	moto	4	1.81	5	498	498	0	-0.468297		498	0
O-P-	70	polsa	musée	5	1.71	5	585	585	0	0.104662		585	0
O+P+	71	nore	nord	4	1.77	5	737	737	0	1.10569		737	0
O-P-	72	asupi	objet	5	2.13	5	508	508	0	-0.40244		508	0
O+P-	73	onsle	oncle	5	2.16	5	593	593	0	0.157347		593	0
O-P-	74	coir	page	4	2.46	5	769	769	0	1.31644		769	0
O+P-	75	puin	pain	4	2.3	5	550		1				1
O+P-	76	pépen	pépé	4	0.83	5	640	640	0	0.466877		640	0
O+P+	77	plaje	plage	5	1.91	5	560	560	0	-0.0599818		560	0
O+P+	78	radyo	radio	5	1.77	5	488	488	0	-0.534155		488	0
O+P+	79	sukre	sucre	5	2.04	5	535	535	0	-0.224625		535	0
O+P+	80	vaulé	volé	4	1.62	5	727	727	0	1.03984		727	0
O-P-	81	diny	vous	4	3.48	5	597	597	0	0.18369		597	0
O-P-	82	remp	âgée	4	0.67	5	629	629	0	0.394434		629	0
O+P-	83	bruin	brin	4	1.31	5	1628	1628	0	6.97358	EXT
O+P+	84	choze	chose	5	2.65	5	625	625	0	0.368091		625	0
O+P-	85	clir	clef	4	1.45	5	549	549	0	-0.132425		549	0
O-P-	86	biant	comme	5	3.36	5	658	658	0	0.58542		658	0
O-P-	87	saril	côte	4	1.82	5	752	752	0	1.20448		752	0
O+P+	88	doix	doigt	5	1.93	5	519	519	0	-0.329997		519	0
O+P-	89	doure	douze	5	1.78	5	439	439	0	-0.856856		439	0
O+P-	90	ésran	écran	5	1.65	5	418	418	0	-0.995156		418	0
O+P-	91	onfin	enfin	5	2.51	5	493	493	0	-0.501226		493	0
O-P-	92	bloic	entre	5	2.77	5	671	671	0	0.671035		671	0
O+P+	93	étaje	étage	5	1.98	5	535	535	0	-0.224625		535	0
O-P-	94	sorl	faim	4	2.2	5	515	515	0	-0.35634		515	0
O+P-	95	fite	faute	5	1.69	5	578	578	0	0.0585614		578	0
O-P-	96	buat	joli	4	2.11	5	409	409	0	-1.05443		409	0
O+P-	97	maig	mais	4	3.51	5	540	540	0	-0.191697		540	0
O-P-	98	ploid	nuage	5	1.91	5	581	581	0	0.0783186		581	0
O+P-	99	puste	piste	5	1.85	5	497	497	0	-0.474883		497	0
O+P-	100	pran	près	4	2.6	5	564	564	0	-0.0336389		564	0
O-P-	101	fuli	rose	4	1.87	5	535	535	0	-0.224625		535	0
O+P+	102	roser	rosée	5	1.11	5	448	448	0	-0.797584		448	0
O+P+	103	celon	selon	5	2.13	5	413	413	0	-1.02809		413	0
O+P+	104	sirau	sirop	5	1.59	5	479	479	0	-0.593426		479	0
O+P+	105	sujai	sujet	5	2.31	5	454	454	0	-0.75807		454	0
O-P-	106	olan	tissu	5	1.71	5	552	552	0	-0.112668		552	0
O+P+	107	trein	train	5	2.47	5	701	701	0	0.868607		701	0
O+P+	108	voicy	voici	5	2.59	5	572	572	0	0.019047		572	0
O-P-	1	jeuve	ainsi	5	2.54	6	481	481	0	-0.402577		481	0
O+P-	2	bében	bébé	4	2.1	6	433	433	0	-1.27293		433	0
O-P-	3	sutiz	blanc	5	2.51	6	591	591	0	1.59197		591	0
O+P+	4	karte	carte	5	2.19	6	484		1				1
O-P-	5	ploj	cinq	4	2.46	6	526	526	0	0.413375		526	0
O+P+	6	clère	clair	5	1.8	6	537	537	0	0.612831		537	0
O-P-	7	maip	cour	4	2.11	6	580		1				1
O-P-	8	dola	frein	5	1.12	6	473		1				1
O+P-	9	futek	futé	4	0.51	6	567	567	0	1.1568		567	0
O+P-	10	senre	genre	5	1.87	6	493	493	0	-0.18499		493	0
O+P+	11	goçe	gosse	5	0.78	6	626	626	0	2.2266		626	0
O+P-	12	grond	grand	5	2.98	6	461	461	0	-0.765223		461	0
O+P+	13	grize	grise	5	1.54	6	528	528	0	0.44964		528	0
O+P+	14	habie	habit	5	1.64	6	530	530	0	0.485905		530	0
O+P-	15	june	jaune	5	2.25	6	521	521	0	0.322714		521	0
O+P+	16	manje	mange	5	2.28	6	422	422	0	-1.47238		422	0
O+P-	17	parmo	parmi	5	2.16	6	720		1				1
O-P-	18	clod	passe	5	2.5	6	534	534	0	0.558434		534	0
O+P-	19	pauf	peau	4	2.16	6	506		1				1
O+P+	20	plen	plan	4	1.86	6	480	480	0	-0.42071		480	0
O-P-	21	fima	pose	4	1.96	6	641		1				1
O+P+	22	quend	quand	5	3.17	6	445	445	0	-1.05534		445	0
O-P-	23	alvom	série	5	1.85	6	743		1				1
O+P+	24	stilo	stylo	5	1.59	6	477	477	0	-0.475107		477	0
O+P-	25	téleu	télé	4	1.6	6	503	503	0	-0.0036672		503	0
O-P-	26	glad	très	4	3.23	6	467	467	0	-0.656429		467	0
O+P-	27	vrun	vrai	4	2.63	6	470	470	0	-0.602033		470	0
O+P-	28	aînej	aîné	4	0.86	6	535	535	0	0.576566		535	0
O+P+	29	aprai	après	5	2.91	6	431	431	0	-1.30919		431	0
O+P-	30	atez	assez	5	2.37	6	497	497	0	-0.112461		497	0
O+P+	31	ossi	aussi	5	2.99	6	508	508	0	0.0869942		508	0
O-P-	32	tidra	belle	5	2.54	6	499		1				1
O-P-	33	piulo	café	4	2	6	533	533	0	0.540301		533	0
O-P-	34	hirm	cage	4	1.92	6	513		1				1
O+P-	35	caude	cause	5	2.09	6	627	627	0	2.24474		627	0
O-P-	36	galm	coin	4	2.15	6	530	530	0	0.485905		530	0
O+P-	37	porde	corde	5	1.94	6	506	506	0	0.0507297		506	0
O+P-	38	haox	eaux	4	1.62	6	484	484	0	-0.348181		484	0
O+P+	39	fuzil	fusil	5	1.81	6	491	491	0	-0.221255		491	0
O+P-	40	hebou	hibou	5	1.69	6	498		1				1
O+P+	41	ider	idée	4	2.37	6	464	464	0	-0.710826		464	0
O-P-	42	umori	lampe	5	1.86	6	563	563	0	1.08427		563	0
O-P-	43	kenu	mois	4	2.37	6	701		1				1
O+P+	44	nois	noix	4	1.72	6	635	635	0	2.38979		635	0
O+P-	45	orafe	orage	5	1.87	6	555	555	0	0.939212		555	0
O+P-	46	parl	part	4	2.02	6	584	584	0	1.46505		584	0
O+P+	47	plin	plein	5	2.22	6	413	413	0	-1.63557		413	0
O+P-	48	roune	reine	5	1.91	6	456	456	0	-0.855885		456	0
O-P-	49	kimpa	rôle	4	1.73	6	467	467	0	-0.656429		467	0
O+P+	50	rouje	rouge	5	2.7	6	507	507	0	0.0688619		507	0
O+P+	51	ceau	seau	4	1.52	6	479		1				1
O-P-	52	enbul	tapis	5	1.99	6	556	556	0	0.957344		556	0
O-P-	53	quzi	vase	4	1.71	6	522		1				1
O+P+	54	vant	vent	4	2.68	6	510	510	0	0.123259		510	0
O-P-	55	lepo	assis	5	2.1	6	490		1				1
O+P+	56	avent	avant	5	2.72	6	486	486	0	-0.311916		486	0
O+P-	57	caté	cassé	5	1.52	6	561	561	0	1.04801		561	0
O+P+	58	koup	coup	4	2.69	6	454		1				1
O-P-	59	aphys	envie	5	2.16	6	454	454	0	-0.892149		454	0
O-P-	60	erat	film	4	2.09	6	560	560	0	1.02987		560	0
O+P-	61	forau	forêt	5	2.57	6	457	457	0	-0.837752		457	0
O-P-	62	acant	froid	5	2.32	6	443	443	0	-1.0916		443	0
O+P-	63	fubée	fusée	5	1.84	6	454	454	0	-0.892149		454	0
O+P-	64	gruin	grain	5	1.64	6	415	415	0	-1.59931		415	0
O-P-	65	dunil	large	5	1.95	6	496		1				1
O+P+	66	lyste	liste	5	2.22	6	494	494	0	-0.166858		494	0
O+P+	67	mein	main	4	2.66	6	420	420	0	-1.50865		420	0
O+P+	68	mémer	mémé	4	1.13	6	560		1				1
O-P-	69	phida	moto	4	1.81	6	505	505	0	0.0325974		505	0
O+P+	70	muzée	musée	5	1.71	6	453	453	0	-0.910281		453	0
O+P-	71	nory	nord	4	1.77	6	478	478	0	-0.456974		478	0
O+P+	72	objai	objet	5	2.13	6	471	471	0	-0.5839		471	0
O-P-	73	tidas	oncle	5	2.16	6	453	453	0	-0.910281		453	0
O+P+	74	paje	page	4	2.46	6	545		1				1
O-P-	75	solc	pain	4	2.3	6	561	561	0	1.04801		561	0
O-P-	76	sanic	pépé	4	0.83	6	701	701	0	3.58653	EXT
O+P-	77	plare	plage	5	1.91	6	468	468	0	-0.638297		468	0
O+P-	78	radeo	radio	5	1.77	6	502	502	0	-0.0217995		502	0
O+P-	79	sudre	sucre	5	2.04	6	431	431	0	-1.30919		431	0
O+P-	80	vanlé	volé	4	1.62	6	446	446	0	-1.03721		446	0
O+P+	81	voux	vous	4	3.48	6	561	561	0	1.04801		561	0
O+P+	82	âger	âgée	4	0.67	6	467	467	0	-0.656429		467	0
O-P-	83	osopa	brin	4	1.31	6	618	618	0	2.08155		618	0
O+P-	84	chole	chose	5	2.65	6	481	481	0	-0.402577		481	0
O-P-	85	pado	clef	4	1.45	6	510	510	0	0.123259		510	0
O+P+	86	komme	comme	5	3.36	6	513	513	0	0.177656		513	0
O+P+	87	caute	côte	4	1.82	6	538	538	0	0.630963		538	0
O+P-	88	doir	doigt	5	1.93	6	501	501	0	-0.0399318		501	0
O-P-	89	aimbi	douze	5	1.78	6	566		1				1
O-P-	90	tumpe	écran	5	1.65	6	438	438	0	-1.18227		438	0
O-P-	91	datsu	enfin	5	2.51	6	512	512	0	0.159523		512	0
O+P+	92	antre	entre	5	2.77	6	480	480	0	-0.42071		480	0
O+P-	93	étaze	étage	5	1.98	6	442	442	0	-1.10974		442	0
O+P+	94	fain	faim	4	2.2	6	442	442	0	-1.10974		442	0
O-P-	95	mird	faute	5	1.69	6	529	529	0	0.467772		529	0
O+P+	96	joly	joli	4	2.11	6	505	505	0	0.0325974		505	0
O-P-	97	coum	mais	4	3.51	6	563	563	0	1.08427		563	0
O+P+	98	nuaje	nuage	5	1.91	6	506	506	0	0.0507297		506	0
O-P-	99	cerlo	piste	5	1.85	6	534	534	0	0.558434		534	0
O-P-	100	libe	près	4	2.6	6	535	535	0	0.576566		535	0
O+P+	101	roze	rose	4	1.87	6	486	486	0	-0.311916		486	0
O+P-	102	rosen	rosée	5	1.11	6	547	547	0	0.794153		547	0
O+P-	103	felon	selon	5	2.13	6	584	584	0	1.46505		584	0
O+P-	104	siran	sirop	5	1.59	6	462	462	0	-0.747091		462	0
O+P-	105	sujat	sujet	5	2.31	6	465	465	0	-0.692694		465	0
O+P+	106	tiçu	tissu	5	1.71	6	447	447	0	-1.01908		447	0
O+P-	107	truin	train	5	2.47	6	491	491	0	-0.221255		491	0
O+P-	108	voicu	voici	5	2.59	6	471	471	0	-0.5839		471	0
O+P+	1	einsi	ainsi	5	2.54	7	577		1				1
O-P-	2	sajoi	bébé	4	2.1	7	586	586	0	-0.660943		586	0
O+P+	3	blans	blanc	5	2.51	7	662	662	0	-0.206691		662	0
O+P-	4	larte	carte	5	2.19	7	644	644	0	-0.314277		644	0
O+P+	5	cink	cinq	4	2.46	7	732	732	0	0.2117		732	0
O+P-	6	clure	clair	5	1.8	7	753	753	0	0.337217		753	0
O+P+	7	kour	cour	4	2.11	7	1178	1178	0	2.87745	EXT
O+P+	8	frin	frein	5	1.12	7	695	695	0	-0.00944936		695	0
O-P-	9	kolia	futé	4	0.51	7	793	793	0	0.576297		793	0
O-P-	10	clomb	genre	5	1.87	7	613	613	0	-0.499564		613	0
O+P-	11	gope	gosse	5	0.78	7	641	641	0	-0.332208		641	0
O-P-	12	bieux	grand	5	2.98	7	596	596	0	-0.601173		596	0
O+P-	13	grite	grise	5	1.54	7	610	610	0	-0.517495		610	0
O+P-	14	habif	habit	5	1.64	7	1111	1111	0	2.47699		1111	0
O-P-	15	gofu	jaune	5	2.25	7	613	613	0	-0.499564		613	0
O+P-	16	manre	mange	5	2.28	7	675	675	0	-0.12899		675	0
O-P-	17	doste	parmi	5	2.16	7	889	889	0	1.15009		889	0
O+P+	18	pace	passe	5	2.5	7	654	654	0	-0.254507		654	0
O-P-	19	fril	peau	4	2.16	7	649	649	0	-0.284392		649	0
O+P-	20	plun	plan	4	1.86	7	533	533	0	-0.977725		533	0
O+P+	21	poze	pose	4	1.96	7	547	547	0	-0.894047		547	0
O+P-	22	quind	quand	5	3.17	7	717	717	0	0.122045		717	0
O+P+	23	cérie	série	5	1.85	7	888	888	0	1.14411		888	0
O+P-	24	stulo	stylo	5	1.59	7	656	656	0	-0.242553		656	0
O-P-	25	acuid	télé	4	1.6	7	1243	1243	0	3.26595	EXT
O+P+	26	trai	très	4	3.23	7	587	587	0	-0.654966		587	0
O-P-	27	omse	vrai	4	2.63	7	499	499	0	-1.18094		499	0
O-P-	28	carom	aîné	4	0.86	7	757	757	0	0.361125		757	0
O+P-	29	aproi	après	5	2.91	7	470	470	0	-1.35428		470	0
O-P-	30	dilo	assez	5	2.37	7	569	569	0	-0.762552		569	0
O+P-	31	essi	aussi	5	2.99	7	721	721	0	0.145953		721	0
O+P+	32	baile	belle	5	2.54	7	646	646	0	-0.302323		646	0
O+P+	33	cafer	café	4	2	7	533	533	0	-0.977725		533	0
O+P+	34	caje	cage	4	1.92	7	632	632	0	-0.386001		632	0
O-P-	35	groid	cause	5	2.09	7	686	686	0	-0.0632424		686	0
O+P+	36	koin	coin	4	2.15	7	549	549	0	-0.882092		549	0
O-P-	37	blait	corde	5	1.94	7	1180	1180	0	2.8894	EXT
O-P-	38	sicy	eaux	4	1.62	7	844		1				1
O+P-	39	funil	fusil	5	1.81	7	471	471	0	-1.3483		471	0
O-P-	40	raseu	hibou	5	1.69	7	881	881	0	1.10227		881	0
O+P-	41	iden	idée	4	2.37	7	455	455	0	-1.44393		455	0
O+P+	42	lempe	lampe	5	1.86	7	630	630	0	-0.397955		630	0
O+P+	43	moie	mois	4	2.37	7	576	576	0	-0.720713		576	0
O+P-	44	noiq	noix	4	1.72	7	634	634	0	-0.374047		634	0
O-P-	45	imnuz	orage	5	1.87	7	771	771	0	0.444803		771	0
O-P-	46	lebi	part	4	2.02	7	681	681	0	-0.0931275		681	0
O+P-	47	plef	plein	5	2.22	7	560	560	0	-0.816345		560	0
O-P-	48	hacot	reine	5	1.91	7	537	537	0	-0.953817		537	0
O+P+	49	raule	rôle	4	1.73	7	480	480	0	-1.29451		480	0
O+P-	50	roude	rouge	5	2.7	7	748	748	0	0.307332		748	0
O+P-	51	deau	seau	4	1.52	7	1065	1065	0	2.20204		1065	0
O+P+	52	tapys	tapis	5	1.99	7	525	525	0	-1.02554		525	0
O+P+	53	vaze	vase	4	1.71	7	854	854	0	0.940895		854	0
O+P-	54	vunt	vent	4	2.68	7	778	778	0	0.486642		778	0
O+P+	55	açis	assis	5	2.1	7	734	734	0	0.223654		734	0
O+P-	56	avint	avant	5	2.72	7	499	499	0	-1.18094		499	0
O-P-	57	pode	cassé	5	1.52	7	734	734	0	0.223654		734	0
O+P-	58	joup	coup	4	2.69	7	559	559	0	-0.822322		559	0
O+P+	59	anvie	envie	5	2.16	7	655	655	0	-0.24853		655	0
O+P+	60	fylm	film	4	2.09	7	718	718	0	0.128022		718	0
O-P-	61	lapas	forêt	5	2.57	7	602	602	0	-0.565311		602	0
O+P+	62	froix	froid	5	2.32	7	895	895	0	1.18595		895	0
O-P-	63	apant	fusée	5	1.84	7	551	551	0	-0.870138		551	0
O-P-	64	ousto	grain	5	1.64	7	860	860	0	0.976757		860	0
O+P+	65	larje	large	5	1.95	7	570	570	0	-0.756575		570	0
O+P-	66	luste	liste	5	2.22	7	616	616	0	-0.481633		616	0
O+P-	67	muin	main	4	2.66	7	524	524	0	-1.03152		524	0
O+P-	68	mémur	mémé	4	1.13	7	499	499	0	-1.18094		499	0
O+P+	69	motau	moto	4	1.81	7	676	676	0	-0.123013		676	0
O+P-	70	munée	musée	5	1.71	7	665	665	0	-0.18876		665	0
O-P-	71	filp	nord	4	1.77	7	508	508	0	-1.12715		508	0
O+P-	72	objui	objet	5	2.13	7	708	708	0	0.0682517		708	0
O+P+	73	onkle	oncle	5	2.16	7	634	634	0	-0.374047		634	0
O+P-	74	pame	page	4	2.46	7	691	691	0	-0.0333574		691	0
O+P+	75	pein	pain	4	2.3	7	466	466	0	-1.37818		466	0
O+P+	76	péper	pépé	4	0.83	7	943	943	0	1.47285		943	0
O-P-	77	riroc	plage	5	1.91	7	507	507	0	-1.13313		507	0
O-P-	78	centu	radio	5	1.77	7	673	673	0	-0.140944		673	0
O-P-	79	ploin	sucre	5	2.04	7	516	516	0	-1.07933		516	0
O-P-	80	harun	volé	4	1.62	7	800	800	0	0.618136		800	0
O+P-	81	voul	vous	4	3.48	7	761	761	0	0.385033		761	0
O+P-	82	âged	âgée	4	0.67	7	641	641	0	-0.332208		641	0
O+P+	83	brein	brin	4	1.31	7	732		1				1
O-P-	84	jolat	chose	5	2.65	7	562	562	0	-0.804391		562	0
O+P+	85	cler	clef	4	1.45	7	772	772	0	0.45078		772	0
O+P-	86	domme	comme	5	3.36	7	634	634	0	-0.374047		634	0
O+P-	87	caote	côte	4	1.82	7	729	729	0	0.193769		729	0
O-P-	88	braf	doigt	5	1.93	7	649	649	0	-0.284392		649	0
O+P+	89	douse	douze	5	1.78	7	822	822	0	0.749631		822	0
O+P+	90	ékran	écran	5	1.65	7	822	822	0	0.749631		822	0
O+P+	91	anfin	enfin	5	2.51	7	738	738	0	0.247562		738	0
O+P-	92	intre	entre	5	2.77	7	643	643	0	-0.320254		643	0
O-P-	93	fusox	étage	5	1.98	7	619	619	0	-0.463702		619	0
O+P-	94	faig	faim	4	2.2	7	665	665	0	-0.631311		665	0
O+P+	95	fôte	faute	5	1.69	7	734	734	0	0.223654		734	0
O+P-	96	jolu	joli	4	2.11	7	1004	1004	0	1.83745		1004	0
O+P+	97	maie	mais	4	3.51	7	868	868	0	1.02457		868	0
O+P-	98	nuare	nuage	5	1.91	7	693	693	0	-0.00376882		693	0
O+P+	99	pyste	piste	5	1.85	7	688	688	0	-0.0512884		688	0
O+P+	100	prai	près	4	2.6	7	973	973	0	1.65216		973	0
O+P-	101	rone	rose	4	1.87	7	687	687	0	-0.0572654		687	0
O-P-	102	guici	rosée	5	1.11	7	816	816	0	0.713769		816	0
O-P-	103	ragui	selon	5	2.13	7	702	702	0	0.0323897		702	0
O-P-	104	camde	sirop	5	1.59	7	763	763	0	0.396987		763	0
O-P-	105	ainco	sujet	5	2.31	7	661	661	0	-0.212668		661	0
O+P-	106	tipu	tissu	5	1.71	7	1282	1282	0	3.49905	EXT
O-P-	107	glove	train	5	2.47	7	644	644	0	-0.314277		644	0
O-P-	108	anent	voici	5	2.59	7	613	613	0	-0.499564		613	0
O+P+	1	einsi	ainsi	5	2.54	8	568	568	0	-0.0756642		568	0
O-P-	2	sajoi	bébé	4	2.1	8	573	573	0	-0.0062345		573	0
O+P+	3	blans	blanc	5	2.51	8	491	491	0	-1.14488		491	0
O+P-	4	larte	carte	5	2.19	8	570	570	0	-0.0478923		570	0
O+P+	5	cink	cinq	4	2.46	8	727	727	0	2.1322		727	0
O+P-	6	clure	clair	5	1.8	8	477	477	0	-1.33928		477	0
O+P+	7	kour	cour	4	2.11	8	578		1				1
O+P+	8	frin	frein	5	1.12	8	529	529	0	-0.617215		529	0
O-P-	9	kolia	futé	4	0.51	8	634	634	0	0.840807		634	0
O-P-	10	clomb	genre	5	1.87	8	575	575	0	0.0215374		575	0
O+P-	11	gope	gosse	5	0.78	8	507	507	0	-0.922706		507	0
O-P-	12	bieux	grand	5	2.98	8	593	593	0	0.271484		593	0
O+P-	13	grite	grise	5	1.54	8	625	625	0	0.715834		625	0
O+P-	14	habif	habit	5	1.64	8	654	654	0	1.11853		654	0
O-P-	15	gofu	jaune	5	2.25	8	546	546	0	-0.381155		546	0
O+P-	16	manre	mange	5	2.28	8	705	705	0	1.82671		705	0
O-P-	17	doste	parmi	5	2.16	8	557	557	0	-0.228409		557	0
O+P+	18	pace	passe	5	2.5	8	598	598	0	0.340914		598	0
O-P-	19	fril	peau	4	2.16	8	689	689	0	1.60453		689	0
O+P-	20	plun	plan	4	1.86	8	815	815	0	3.35416	EXT
O+P+	21	poze	pose	4	1.96	8	585	585	0	0.160397		585	0
O+P-	22	quind	quand	5	3.17	8	495	495	0	-1.08934		495	0
O+P+	23	cérie	série	5	1.85	8	505	505	0	-0.950478		505	0
O+P-	24	stulo	stylo	5	1.59	8	544	544	0	-0.408927		544	0
O-P-	25	acuid	télé	4	1.6	8	527		1				1
O+P+	26	trai	très	4	3.23	8	730	730	0	2.17386		730	0
O-P-	27	omse	vrai	4	2.63	8	785	785	0	2.93758	EXT
O-P-	28	carom	aîné	4	0.86	8	564		1				1
O+P-	29	aproi	après	5	2.91	8	615	615	0	0.576975		615	0
O-P-	30	dilo	assez	5	2.37	8	579	579	0	0.0770811		579	0
O+P-	31	essi	aussi	5	2.99	8	539	539	0	-0.478356		539	0
O+P+	32	baile	belle	5	2.54	8	547	547	0	-0.367269		547	0
O+P+	33	cafer	café	4	2	8	524	524	0	-0.686645		524	0
O+P+	34	caje	cage	4	1.92	8	495	495	0	-1.08934		495	0
O-P-	35	groid	cause	5	2.09	8	614	614	0	0.563089		614	0
O+P+	36	koin	coin	4	2.15	8	505	505	0	-0.950478		505	0
O-P-	37	blait	corde	5	1.94	8	638	638	0	0.896351		638	0
O-P-	38	sicy	eaux	4	1.62	8	587	587	0	0.188169		587	0
O+P-	39	funil	fusil	5	1.81	8	489	489	0	-1.17265		489	0
O-P-	40	raseu	hibou	5	1.69	8	563		1				1
O+P-	41	iden	idée	4	2.37	8	569	569	0	-0.0617782		569	0
O+P+	42	lempe	lampe	5	1.86	8	450	450	0	-1.7142		450	0
O+P+	43	moie	mois	4	2.37	8	762	762	0	2.61821	EXT
O+P-	44	noiq	noix	4	1.72	8	583	583	0	0.132625		583	0
O-P-	45	imnuz	orage	5	1.87	8	535	535	0	-0.5339		535	0
O-P-	46	lebi	part	4	2.02	8	509		1				1
O+P-	47	plef	plein	5	2.22	8	502	502	0	-0.992136		502	0
O-P-	48	hacot	reine	5	1.91	8	531	531	0	-0.589444		531	0
O+P+	49	raule	rôle	4	1.73	8	695	695	0	1.68785		695	0
O+P-	50	roude	rouge	5	2.7	8	553	553	0	-0.283953		553	0
O+P-	51	deau	seau	4	1.52	8	640	640	0	0.924123		640	0
O+P+	52	tapys	tapis	5	1.99	8	501	501	0	-1.00602		501	0
O+P+	53	vaze	vase	4	1.71	8	526	526	0	-0.658873		526	0
O+P-	54	vunt	vent	4	2.68	8	540	540	0	-0.46447		540	0
O+P+	55	açis	assis	5	2.1	8	718	718	0	2.00723		718	0
O+P-	56	avint	avant	5	2.72	8	665		1				1
O-P-	57	pode	cassé	5	1.52	8	505	505	0	-0.950478		505	0
O+P-	58	joup	coup	4	2.69	8	621	621	0	0.66029		621	0
O+P+	59	anvie	envie	5	2.16	8	587	587	0	0.188169		587	0
O+P+	60	fylm	film	4	2.09	8	681	681	0	1.49345		681	0
O-P-	61	lapas	forêt	5	2.57	8	530	530	0	-0.60333		530	0
O+P+	62	froix	froid	5	2.32	8	561	561	0	-0.172866		561	0
O-P-	63	apant	fusée	5	1.84	8	564	564	0	-0.131208		564	0
O-P-	64	ousto	grain	5	1.64	8	638		1				1
O+P+	65	larje	large	5	1.95	8	649	649	0	1.0491		649	0
O+P-	66	luste	liste	5	2.22	8	555	555	0	-0.256181		555	0
O+P-	67	muin	main	4	2.66	8	580	580	0	0.090967		580	0
O+P-	68	mémur	mémé	4	1.13	8	634	634	0	0.840807		634	0
O+P+	69	motau	moto	4	1.81	8	544	544	0	-0.408927		544	0
O+P-	70	munée	musée	5	1.71	8	536	536	0	-0.520014		536	0
O-P-	71	filp	nord	4	1.77	8	563	563	0	-0.145094		563	0
O+P-	72	objui	objet	5	2.13	8	519	519	0	-0.756075		519	0
O+P+	73	onkle	oncle	5	2.16	8	577	577	0	0.0493092		577	0
O+P-	74	pame	page	4	2.46	8	612	612	0	0.535317		612	0
O+P+	75	pein	pain	4	2.3	8	539	539	0	-0.478356		539	0
O+P+	76	péper	pépé	4	0.83	8	549	549	0	-0.339497		549	0
O-P-	77	riroc	plage	5	1.91	8	573	573	0	-0.0062345		573	0
O-P-	78	centu	radio	5	1.77	8	582	582	0	0.118739		582	0
O-P-	79	ploin	sucre	5	2.04	8	528	528	0	-0.631101		528	0
O-P-	80	harun	volé	4	1.62	8	507	507	0	-0.922706		507	0
O+P-	81	voul	vous	4	3.48	8	681		1				1
O+P-	82	âged	âgée	4	0.67	8	525	525	0	-0.672759		525	0
O+P+	83	brein	brin	4	1.31	8	599		1				1
O-P-	84	jolat	chose	5	2.65	8	601	601	0	0.382572		601	0
O+P+	85	cler	clef	4	1.45	8	524		1				1
O+P-	86	domme	comme	5	3.36	8	532	532	0	-0.575558		532	0
O+P-	87	caote	côte	4	1.82	8	429	429	0	-2.00581		429	0
O-P-	88	braf	doigt	5	1.93	8	665	665	0	1.27127		665	0
O+P+	89	douse	douze	5	1.78	8	595	595	0	0.299256		595	0
O+P+	90	ékran	écran	5	1.65	8	555	555	0	-0.256181		555	0
O+P+	91	anfin	enfin	5	2.51	8	594	594	0	0.28537		594	0
O+P-	92	intre	entre	5	2.77	8	548	548	0	-0.353383		548	0
O-P-	93	fusox	étage	5	1.98	8	597	597	0	0.327028		597	0
O+P-	94	faig	faim	4	2.2	8	575	575	0	0.0215374		575	0
O+P+	95	fôte	faute	5	1.69	8	532	532	0	-0.575558		532	0
O+P-	96	jolu	joli	4	2.11	8	489	489	0	-1.17265		489	0
O+P+	97	maie	mais	4	3.51	8	527	527	0	-0.644987		527	0
O+P-	98	nuare	nuage	5	1.91	8	454	454	0	-1.65866		454	0
O+P+	99	pyste	piste	5	1.85	8	564	564	0	-0.131208		564	0
O+P+	100	prai	près	4	2.6	8	500	500	0	-1.01991		500	0
O+P-	101	rone	rose	4	1.87	8	481	481	0	-1.28374		481	0
O-P-	102	guici	rosée	5	1.11	8	661	661	0	1.21573		661	0
O-P-	103	ragui	selon	5	2.13	8	564	564	0	-0.131208		564	0
O-P-	104	camde	sirop	5	1.59	8	584	584	0	0.146511		584	0
O-P-	105	ainco	sujet	5	2.31	8	541	541	0	-0.450584		541	0
O+P-	106	tipu	tissu	5	1.71	8	538	538	0	-0.492242		538	0
O-P-	107	glove	train	5	2.47	8	598	598	0	0.340914		598	0
O-P-	108	anent	voici	5	2.59	8	539	539	0	-0.478356		539	0
O+P-	1	oinsi	ainsi	5	2.54	9	610	610	0	-0.0699454		610	0
O+P+	2	béber	bébé	4	2.1	9	551	551	0	-0.774682		551	0
O+P-	3	blano	blanc	5	2.51	9	518	518	0	-1.16886		518	0
O-P-	4	funol	carte	5	2.19	9	591	591	0	-0.296895		591	0
O+P-	5	cinf	cinq	4	2.46	9	618	618	0	0.0256122		618	0
O-P-	6	bouve	clair	5	1.8	9	711	711	0	1.13647		711	0
O+P-	7	gour	cour	4	2.11	9	598	598	0	-0.213282		598	0
O+P-	8	frun	frein	5	1.12	9	751	751	0	1.61426		751	0
O+P+	9	futer	futé	4	0.51	9	686	686	0	0.837851		686	0
O+P+	10	jenre	genre	5	1.87	9	596	596	0	-0.237171		596	0
O-P-	11	piun	gosse	5	0.78	9	925	925	0	3.69263	EXT
O+P+	12	grend	grand	5	2.98	9	715	715	0	1.18425		715	0
O-P-	13	afant	grise	5	1.54	9	621	621	0	0.0614463		621	0
O-P-	14	englo	habit	5	1.64	9	709	709	0	1.11258		709	0
O+P+	15	jône	jaune	5	2.25	9	623	623	0	0.0853357		623	0
O-P-	16	doils	mange	5	2.28	9	583	583	0	-0.392452		583	0
O+P+	17	parmy	parmi	5	2.16	9	648	648	0	0.383953		648	0
O+P-	18	pave	passe	5	2.5	9	944	944	0	3.91958	EXT
O+P+	19	paux	peau	4	2.16	9	596	596	0	-0.237171		596	0
O-P-	20	sart	plan	4	1.86	9	652	652	0	0.431732		652	0
O+P-	21	poje	pose	4	1.96	9	1352		1				1
O-P-	22	lompe	quand	5	3.17	9	697	697	0	0.969243		697	0
O+P-	23	dérie	série	5	1.85	9	638	638	0	0.264506		638	0
O-P-	24	jaive	stylo	5	1.59	9	614	614	0	-0.0221666		614	0
O+P+	25	téler	télé	4	1.6	9	646	646	0	0.360064		646	0
O+P-	26	tran	très	4	3.23	9	632	632	0	0.192838		632	0
O+P+	27	vret	vrai	4	2.63	9	624	624	0	0.0972803		624	0
O+P+	28	aîner	aîné	4	0.86	9	691	691	0	0.897575		691	0
O-P-	29	veuco	après	5	2.91	9	499	499	0	-1.39581		499	0
O+P+	30	açez	assez	5	2.37	9	533	533	0	-0.989687		533	0
O-P-	31	lenu	aussi	5	2.99	9	501	501	0	-1.37192		501	0
O+P-	32	boile	belle	5	2.54	9	584	584	0	-0.380507		584	0
O+P-	33	cafel	café	4	2	9	544	544	0	-0.858295		544	0
O+P-	34	cate	cage	4	1.92	9	501	501	0	-1.37192		501	0
O+P+	35	cauze	cause	5	2.09	9	618	618	0	0.0256122		618	0
O+P-	36	toin	coin	4	2.15	9	717	717	0	1.20814		717	0
O+P+	37	korde	corde	5	1.94	9	550	550	0	-0.786627		550	0
O+P+	38	haux	eaux	4	1.62	9	737	737	0	1.44703		737	0
O-P-	39	ogran	fusil	5	1.81	9	544	544	0	-0.858295		544	0
O+P+	40	hybou	hibou	5	1.69	9	639	639	0	0.276451		639	0
O-P-	41	frou	idée	4	2.37	9	578	578	0	-0.452176		578	0
O+P-	42	lompe	lampe	5	1.86	9	575	575	0	-0.48801		575	0
O+P-	43	moik	mois	4	2.37	9	1423		1				1
O-P-	44	trof	noix	4	1.72	9	615	615	0	-0.0102219		615	0
O+P+	45	oraje	orage	5	1.87	9	596	596	0	-0.237171		596	0
O+P+	46	pare	part	4	2.02	9	714	714	0	1.1723		714	0
O-P-	47	guca	plein	5	2.22	9	560	560	0	-0.66718		560	0
O+P+	48	raine	reine	5	1.91	9	564	564	0	-0.619401		564	0
O+P-	49	riule	rôle	4	1.73	9	525	525	0	-1.08524		525	0
O-P-	50	labis	rouge	5	2.7	9	496	496	0	-1.43164		496	0
O-P-	51	kiln	seau	4	1.52	9	698	698	0	0.981188		698	0
O+P-	52	tapus	tapis	5	1.99	9	585	585	0	-0.368563		585	0
O+P-	53	vade	vase	4	1.71	9	511	511	0	-1.25247		511	0
O-P-	54	rial	vent	4	2.68	9	553	553	0	-0.750793		553	0
O+P-	55	apis	assis	5	2.1	9	542	542	0	-0.882185		542	0
O-P-	56	corge	avant	5	2.72	9	583	583	0	-0.392452		583	0
O+P+	57	caçé	cassé	5	1.52	9	575	575	0	-0.48801		575	0
O-P-	58	dati	coup	4	2.69	9	757	757	0	1.68592		757	0
O+P-	59	onvie	envie	5	2.16	9	632	632	0	0.192838		632	0
O+P-	60	folm	film	4	2.09	9	523	523	0	-1.10913		523	0
O+P+	61	forai	forêt	5	2.57	9	543	543	0	-0.87024		543	0
O+P-	62	froil	froid	5	2.32	9	569	569	0	-0.559678		569	0
O+P+	63	fuzée	fusée	5	1.84	9	578	578	0	-0.452176		578	0
O+P+	64	grein	grain	5	1.64	9	525	525	0	-1.08524		525	0
O+P-	65	larne	large	5	1.95	9	549	549	0	-0.798572		549	0
O-P-	66	fopra	liste	5	2.22	9	586	586	0	-0.356618		586	0
O-P-	67	eslu	main	4	2.66	9	665	665	0	0.587013		665	0
O-P-	68	olsar	mémé	4	1.13	9	742	742	0	1.50675		742	0
O+P-	69	motai	moto	4	1.81	9	558	558	0	-0.691069		558	0
O-P-	70	polsa	musée	5	1.71	9	499	499	0	-1.39581		499	0
O+P+	71	nore	nord	4	1.77	9	663	663	0	0.563123		663	0
O-P-	72	asupi	objet	5	2.13	9	560	560	0	-0.66718		560	0
O+P-	73	onsle	oncle	5	2.16	9	593	593	0	-0.273005		593	0
O-P-	74	coir	page	4	2.46	9	742	742	0	1.50675		742	0
O+P-	75	puin	pain	4	2.3	9	579	579	0	-0.440231		579	0
O+P-	76	pépen	pépé	4	0.83	9	796	796	0	2.15177		796	0
O+P+	77	plaje	plage	5	1.91	9	497	497	0	-1.4197		497	0
O+P+	78	radyo	radio	5	1.77	9	530	530	0	-1.02552		530	0
O+P+	79	sukre	sucre	5	2.04	9	520	520	0	-1.14497		520	0
O+P+	80	vaulé	volé	4	1.62	9	633	633	0	0.204783		633	0
O-P-	81	diny	vous	4	3.48	9	622	622	0	0.073391		622	0
O-P-	82	remp	âgée	4	0.67	9	584	584	0	-0.380507		584	0
O+P-	83	bruin	brin	4	1.31	9	707	707	0	1.08869		707	0
O+P+	84	choze	chose	5	2.65	9	594	594	0	-0.26106		594	0
O+P-	85	clir	clef	4	1.45	9	726	726	0	1.31564		726	0
O-P-	86	biant	comme	5	3.36	9	590	590	0	-0.308839		590	0
O-P-	87	saril	côte	4	1.82	9	619	619	0	0.0375569		619	0
O+P+	88	doix	doigt	5	1.93	9	535	535	0	-0.965797		535	0
O+P-	89	doure	douze	5	1.78	9	656	656	0	0.479511		656	0
O+P-	90	ésran	écran	5	1.65	9	557	557	0	-0.703014		557	0
O+P-	91	onfin	enfin	5	2.51	9	577	577	0	-0.46412		577	0
O-P-	92	bloic	entre	5	2.77	9	1207		1				1
O+P+	93	étaje	étage	5	1.98	9	579	579	0	-0.440231		579	0
O-P-	94	sorl	faim	4	2.2	9	552	552	0	-0.762738		552	0
O+P-	95	fite	faute	5	1.69	9	697	697	0	0.969243		697	0
O-P-	96	buat	joli	4	2.11	9	567	567	0	-0.583567		567	0
O+P-	97	maig	mais	4	3.51	9	611	611	0	-0.0580007		611	0
O-P-	98	ploid	nuage	5	1.91	9	677	677	0	0.730349		677	0
O+P-	99	puste	piste	5	1.85	9	570	570	0	-0.547733		570	0
O+P-	100	pran	près	4	2.6	9	656	656	0	0.479511		656	0
O-P-	101	fuli	rose	4	1.87	9	632	632	0	0.192838		632	0
O+P+	102	roser	rosée	5	1.11	9	812	812	0	2.34288		812	0
O+P+	103	celon	selon	5	2.13	9	697		1				1
O+P+	104	sirau	sirop	5	1.59	9	608	608	0	-0.0938348		608	0
O+P+	105	sujai	sujet	5	2.31	9	602	602	0	-0.165503		602	0
O-P-	106	olan	tissu	5	1.71	9	669	669	0	0.634792		669	0
O+P+	107	trein	train	5	2.47	9	612	612	0	-0.046056		612	0
O+P+	108	voicy	voici	5	2.59	9	574	574	0	-0.499954		574	0
O+P+	1	einsi	ainsi	5	2.54	10	626	626	0	0.016759		626	0
O-P-	2	sajoi	bébé	4	2.1	10	497	497	0	-0.591098		497	0
O+P+	3	blans	blanc	5	2.51	10	570	570	0	-0.247117		570	0
O+P-	4	larte	carte	5	2.19	10	589	589	0	-0.157588		589	0
O+P+	5	cink	cinq	4	2.46	10	592	592	0	-0.143452		592	0
O+P-	6	clure	clair	5	1.8	10	572	572	0	-0.237693		572	0
O+P+	7	kour	cour	4	2.11	10	685	685	0	0.294771		685	0
O+P+	8	frin	frein	5	1.12	10	576	576	0	-0.218845		576	0
O-P-	9	kolia	futé	4	0.51	10	885	885	0	1.23719		885	0
O-P-	10	clomb	genre	5	1.87	10	647		1				1
O+P-	11	gope	gosse	5	0.78	10	948	948	0	1.53405		948	0
O-P-	12	bieux	grand	5	2.98	10	578	578	0	-0.209421		578	0
O+P-	13	grite	grise	5	1.54	10	722	722	0	0.469118		722	0
O+P-	14	habif	habit	5	1.64	10	518	518	0	-0.492145		518	0
O-P-	15	gofu	jaune	5	2.25	10	646	646	0	0.111		646	0
O+P-	16	manre	mange	5	2.28	10	677	677	0	0.257075		677	0
O-P-	17	doste	parmi	5	2.16	10	627	627	0	0.021471		627	0
O+P+	18	pace	passe	5	2.5	10	589	589	0	-0.157588		589	0
O-P-	19	fril	peau	4	2.16	10	664	664	0	0.195818		664	0
O+P-	20	plun	plan	4	1.86	10	668	668	0	0.214666		668	0
O+P+	21	poze	pose	4	1.96	10	581	581	0	-0.195284		581	0
O+P-	22	quind	quand	5	3.17	10	747	747	0	0.58692		747	0
O+P+	23	cérie	série	5	1.85	10	568	568	0	-0.256541		568	0
O+P-	24	stulo	stylo	5	1.59	10	525	525	0	-0.45916		525	0
O-P-	25	acuid	télé	4	1.6	10	597	597	0	-0.119891		597	0
O+P+	26	trai	très	4	3.23	10	666	666	0	0.205242		666	0
O-P-	27	omse	vrai	4	2.63	10	524	524	0	-0.463872		524	0
O-P-	28	carom	aîné	4	0.86	10	747	747	0	0.58692		747	0
O+P-	29	aproi	après	5	2.91	10	608	608	0	-0.0680583		608	0
O-P-	30	dilo	assez	5	2.37	10	599	599	0	-0.110467		599	0
O+P-	31	essi	aussi	5	2.99	10	785	785	0	0.765979		785	0
O+P+	32	baile	belle	5	2.54	10	509	509	0	-0.534554		509	0
O+P+	33	cafer	café	4	2	10	518	518	0	-0.492145		518	0
O+P+	34	caje	cage	4	1.92	10	612	612	0	-0.04921		612	0
O-P-	35	groid	cause	5	2.09	10	716	716	0	0.440846		716	0
O+P+	36	koin	coin	4	2.15	10	635	635	0	0.0591676		635	0
O-P-	37	blait	corde	5	1.94	10	585	585	0	-0.176436		585	0
O-P-	38	sicy	eaux	4	1.62	10	1149	1149	0	2.48117		1149	0
O+P-	39	funil	fusil	5	1.81	10	579	579	0	-0.204708		579	0
O-P-	40	raseu	hibou	5	1.69	10	697	697	0	0.351316		697	0
O+P-	41	iden	idée	4	2.37	10	561	561	0	-0.289526		561	0
O+P+	42	lempe	lampe	5	1.86	10	577	577	0	-0.214133		577	0
O+P+	43	moie	mois	4	2.37	10	667	667	0	0.209954		667	0
O+P-	44	noiq	noix	4	1.72	10	573	573	0	-0.232981		573	0
O-P-	45	imnuz	orage	5	1.87	10	540	540	0	-0.388479		540	0
O-P-	46	lebi	part	4	2.02	10	721	721	0	0.464406		721	0
O+P-	47	plef	plein	5	2.22	10	662	662	0	0.186394		662	0
O-P-	48	hacot	reine	5	1.91	10	603	603	0	-0.0916187		603	0
O+P+	49	raule	rôle	4	1.73	10	660	660	0	0.176969		660	0
O+P-	50	roude	rouge	5	2.7	10	475	475	0	-0.694764		475	0
O+P-	51	deau	seau	4	1.52	10	850	850	0	1.07226		850	0
O+P+	52	tapys	tapis	5	1.99	10	627	627	0	0.021471		627	0
O+P+	53	vaze	vase	4	1.71	10	651	651	0	0.134561		651	0
O+P-	54	vunt	vent	4	2.68	10	536	536	0	-0.407328		536	0
O+P+	55	açis	assis	5	2.1	10	613	613	0	-0.044498		613	0
O+P-	56	avint	avant	5	2.72	10	476	476	0	-0.690052		476	0
O-P-	57	pode	cassé	5	1.52	10	507	507	0	-0.543978		507	0
O+P-	58	joup	coup	4	2.69	10	644	644	0	0.101576		644	0
O+P+	59	anvie	envie	5	2.16	10	499	499	0	-0.581674		499	0
O+P+	60	fylm	film	4	2.09	10	510	510	0	-0.529841		510	0
O-P-	61	lapas	forêt	5	2.57	10	526	526	0	-0.454448		526	0
O+P+	62	froix	froid	5	2.32	10	461	461	0	-0.760733		461	0
O-P-	63	apant	fusée	5	1.84	10	438	438	0	-0.869111		438	0
O-P-	64	ousto	grain	5	1.64	10	669	669	0	0.219378		669	0
O+P+	65	larje	large	5	1.95	10	485	485	0	-0.647643		485	0
O+P-	66	luste	liste	5	2.22	10	469	469	0	-0.723036		469	0
O+P-	67	muin	main	4	2.66	10	624	624	0	0.00733483		624	0
O+P-	68	mémur	mémé	4	1.13	10	471	471	0	-0.713612		471	0
O+P+	69	motau	moto	4	1.81	10	564	564	0	-0.27539		564	0
O+P-	70	munée	musée	5	1.71	10	457	457	0	-0.779581		457	0
O-P-	71	filp	nord	4	1.77	10	683	683	0	0.285347		683	0
O+P-	72	objui	objet	5	2.13	10	466	466	0	-0.737173		466	0
O+P+	73	onkle	oncle	5	2.16	10	501	501	0	-0.57225		501	0
O+P-	74	pame	page	4	2.46	10	463	463	0	-0.751309		463	0
O+P+	75	pein	pain	4	2.3	10	778	778	0	0.732994		778	0
O+P+	76	péper	pépé	4	0.83	10	797	797	0	0.822523		797	0
O-P-	77	riroc	plage	5	1.91	10	637	637	0	0.0685918		637	0
O-P-	78	centu	radio	5	1.77	10	621	621	0	-0.00680139		621	0
O-P-	79	ploin	sucre	5	2.04	10	482	482	0	-0.66178		482	0
O-P-	80	harun	volé	4	1.62	10	824	824	0	0.949749		824	0
O+P-	81	voul	vous	4	3.48	10	550	550	0	-0.341359		550	0
O+P-	82	âged	âgée	4	0.67	10	543	543	0	-0.374343		543	0
O+P+	83	brein	brin	4	1.31	10	700		1				1
O-P-	84	jolat	chose	5	2.65	10	2466	2466	0	8.68697	EXT
O+P+	85	cler	clef	4	1.45	10	588	588	0	-0.1623		588	0
O+P-	86	domme	comme	5	3.36	10	594	594	0	-0.134027		594	0
O+P-	87	caote	côte	4	1.82	10	542	542	0	-0.379055		542	0
O-P-	88	braf	doigt	5	1.93	10	567	567	0	-0.261253		567	0
O+P+	89	douse	douze	5	1.78	10	567	567	0	-0.261253		567	0
O+P+	90	ékran	écran	5	1.65	10	495	495	0	-0.600523		495	0
O+P+	91	anfin	enfin	5	2.51	10	517	517	0	-0.496857		517	0
O+P-	92	intre	entre	5	2.77	10	567	567	0	-0.261253		567	0
O-P-	93	fusox	étage	5	1.98	10	593	593	0	-0.138739		593	0
O+P-	94	faig	faim	4	2.2	10	519	519	0	-0.487433		519	0
O+P+	95	fôte	faute	5	1.69	10	477	477	0	-0.68534		477	0
O+P-	96	jolu	joli	4	2.11	10	528	528	0	-0.445024		528	0
O+P+	97	maie	mais	4	3.51	10	660	660	0	0.176969		660	0
O+P-	98	nuare	nuage	5	1.91	10	577	577	0	-0.214133		577	0
O+P+	99	pyste	piste	5	1.85	10	633	633	0	0.0497435		633	0
O+P+	100	prai	près	4	2.6	10	576	576	0	-0.218845		576	0
O+P-	101	rone	rose	4	1.87	10	531	531	0	-0.430888		531	0
O-P-	102	guici	rosée	5	1.11	10	664	664	0	0.195818		664	0
O-P-	103	ragui	selon	5	2.13	10	775	775	0	0.718858		775	0
O-P-	104	camde	sirop	5	1.59	10	665	665	0	0.20053		665	0
O-P-	105	ainco	sujet	5	2.31	10	551	551	0	-0.336646		551	0
O+P-	106	tipu	tissu	5	1.71	10	608	608	0	-0.0680583		608	0
O-P-	107	glove	train	5	2.47	10	601	601	0	-0.101043		601	0
O-P-	108	anent	voici	5	2.59	10	481	481	0	-0.666492		481	0
O-P-	1	jeuve	ainsi	5	2.54	11	549	549	0	-0.540813		549	0
O+P-	2	bében	bébé	4	2.1	11	489	489	0	-0.987994		489	0
O-P-	3	sutiz	blanc	5	2.51	11	616	616	0	-0.0414619		616	0
O+P+	4	karte	carte	5	2.19	11	583	583	0	-0.287411		583	0
O-P-	5	ploj	cinq	4	2.46	11	591	591	0	-0.227787		591	0
O+P+	6	clère	clair	5	1.8	11	514	514	0	-0.801668		514	0
O-P-	7	maip	cour	4	2.11	11	755	755	0	0.994506		755	0
O-P-	8	dola	frein	5	1.12	11	679	679	0	0.428077		679	0
O+P-	9	futek	futé	4	0.51	11	731	731	0	0.815634		731	0
O+P-	10	senre	genre	5	1.87	11	620	620	0	-0.0116498		620	0
O+P+	11	goçe	gosse	5	0.78	11	696		1				1
O+P-	12	grond	grand	5	2.98	11	530	530	0	-0.68242		530	0
O+P+	13	grize	grise	5	1.54	11	597	597	0	-0.183069		597	0
O+P+	14	habie	habit	5	1.64	11	463	463	0	-1.18177		463	0
O+P-	15	june	jaune	5	2.25	11	567	567	0	-0.406659		567	0
O+P+	16	manje	mange	5	2.28	11	515	515	0	-0.794215		515	0
O+P-	17	parmo	parmi	5	2.16	11	534	534	0	-0.652608		534	0
O-P-	18	clod	passe	5	2.5	11	732	732	0	0.823087		732	0
O+P-	19	pauf	peau	4	2.16	11	616	616	0	-0.0414619		616	0
O+P+	20	plen	plan	4	1.86	11	590		1				1
O-P-	21	fima	pose	4	1.96	11	775	775	0	1.14357		775	0
O+P+	22	quend	quand	5	3.17	11	540	540	0	-0.60789		540	0
O-P-	23	alvom	série	5	1.85	11	873		1				1
O+P+	24	stilo	stylo	5	1.59	11	571	571	0	-0.376847		571	0
O+P-	25	téleu	télé	4	1.6	11	610	610	0	-0.0861799		610	0
O-P-	26	glad	très	4	3.23	11	526	526	0	-0.712232		526	0
O+P-	27	vrun	vrai	4	2.63	11	581	581	0	-0.302317		581	0
O+P-	28	aînej	aîné	4	0.86	11	566	566	0	-0.414112		566	0
O+P+	29	aprai	après	5	2.91	11	856	856	0	1.74726		856	0
O+P-	30	atez	assez	5	2.37	11	499		1				1
O+P+	31	ossi	aussi	5	2.99	11	520	520	0	-0.75695		520	0
O-P-	32	tidra	belle	5	2.54	11	542	542	0	-0.592984		542	0
O-P-	33	piulo	café	4	2	11	517	517	0	-0.779309		517	0
O-P-	34	hirm	cage	4	1.92	11	456	456	0	-1.23394		456	0
O+P-	35	caude	cause	5	2.09	11	671	671	0	0.368453		671	0
O-P-	36	galm	coin	4	2.15	11	562	562	0	-0.443924		562	0
O+P-	37	porde	corde	5	1.94	11	560	560	0	-0.45883		560	0
O+P-	38	haox	eaux	4	1.62	11	972	972	0	2.61181	EXT
O+P+	39	fuzil	fusil	5	1.81	11	529	529	0	-0.689873		529	0
O+P-	40	hebou	hibou	5	1.69	11	593	593	0	-0.212881		593	0
O+P+	41	ider	idée	4	2.37	11	546	546	0	-0.563172		546	0
O-P-	42	umori	lampe	5	1.86	11	568	568	0	-0.399206		568	0
O-P-	43	kenu	mois	4	2.37	11	647	647	0	0.189581		647	0
O+P+	44	nois	noix	4	1.72	11	590	590	0	-0.23524		590	0
O+P-	45	orafe	orage	5	1.87	11	638	638	0	0.122504		638	0
O+P-	46	parl	part	4	2.02	11	550	550	0	-0.53336		550	0
O+P+	47	plin	plein	5	2.22	11	419	419	0	-1.5097		419	0
O+P-	48	roune	reine	5	1.91	11	593	593	0	-0.212881		593	0
O-P-	49	kimpa	rôle	4	1.73	11	667	667	0	0.338641		667	0
O+P+	50	rouje	rouge	5	2.7	11	1160	1160	0	4.01297	EXT
O+P+	51	ceau	seau	4	1.52	11	629	629	0	0.0554272		629	0
O-P-	52	enbul	tapis	5	1.99	11	505	505	0	-0.868745		505	0
O-P-	53	quzi	vase	4	1.71	11	659	659	0	0.279017		659	0
O+P+	54	vant	vent	4	2.68	11	524	524	0	-0.727138		524	0
O-P-	55	lepo	assis	5	2.1	11	612	612	0	-0.0712739		612	0
O+P+	56	avent	avant	5	2.72	11	568	568	0	-0.399206		568	0
O+P-	57	caté	cassé	5	1.52	11	540	540	0	-0.60789		540	0
O+P+	58	koup	coup	4	2.69	11	791	791	0	1.26281		791	0
O-P-	59	aphys	envie	5	2.16	11	531	531	0	-0.674967		531	0
O-P-	60	erat	film	4	2.09	11	584	584	0	-0.279958		584	0
O+P-	61	forau	forêt	5	2.57	11	462	462	0	-1.18922		462	0
O-P-	62	acant	froid	5	2.32	11	584	584	0	-0.279958		584	0
O+P-	63	fubée	fusée	5	1.84	11	549	549	0	-0.540813		549	0
O+P-	64	gruin	grain	5	1.64	11	573		1				1
O-P-	65	dunil	large	5	1.95	11	658	658	0	0.271564		658	0
O+P+	66	lyste	liste	5	2.22	11	526	526	0	-0.712232		526	0
O+P+	67	mein	main	4	2.66	11	518	518	0	-0.771856		518	0
O+P+	68	mémer	mémé	4	1.13	11	561	561	0	-0.451377		561	0
O-P-	69	phida	moto	4	1.81	11	591	591	0	-0.227787		591	0
O+P+	70	muzée	musée	5	1.71	11	486	486	0	-1.01035		486	0
O+P-	71	nory	nord	4	1.77	11	535	535	0	-0.645155		535	0
O+P+	72	objai	objet	5	2.13	11	576	576	0	-0.339582		576	0
O-P-	73	tidas	oncle	5	2.16	11	600	600	0	-0.16071		600	0
O+P+	74	paje	page	4	2.46	11	709	709	0	0.651668		709	0
O-P-	75	solc	pain	4	2.3	11	570	570	0	-0.3843		570	0
O-P-	76	sanic	pépé	4	0.83	11	832	832	0	1.56839		832	0
O+P-	77	plare	plage	5	1.91	11	737	737	0	0.860352		737	0
O+P-	78	radeo	radio	5	1.77	11	604	604	0	-0.130898		604	0
O+P-	79	sudre	sucre	5	2.04	11	545	545	0	-0.570625		545	0
O+P-	80	vanlé	volé	4	1.62	11	625	625	0	0.0256152		625	0
O+P+	81	voux	vous	4	3.48	11	545	545	0	-0.570625		545	0
O+P+	82	âger	âgée	4	0.67	11	581	581	0	-0.302317		581	0
O-P-	83	osopa	brin	4	1.31	11	1314	1314	0	5.16074	EXT
O+P-	84	chole	chose	5	2.65	11	569	569	0	-0.391753		569	0
O-P-	85	pado	clef	4	1.45	11	616	616	0	-0.0414619		616	0
O+P+	86	komme	comme	5	3.36	11	579	579	0	-0.317223		579	0
O+P+	87	caute	côte	4	1.82	11	606	606	0	-0.115992		606	0
O+P-	88	doir	doigt	5	1.93	11	676	676	0	0.405718		676	0
O-P-	89	aimbi	douze	5	1.78	11	778	778	0	1.16592		778	0
O-P-	90	tumpe	écran	5	1.65	11	703	703	0	0.60695		703	0
O-P-	91	datsu	enfin	5	2.51	11	756	756	0	1.00196		756	0
O+P+	92	antre	entre	5	2.77	11	570	570	0	-0.3843		570	0
O+P-	93	étaze	étage	5	1.98	11	508	508	0	-0.846386		508	0
O+P+	94	fain	faim	4	2.2	11	722	722	0	0.748557		722	0
O-P-	95	mird	faute	5	1.69	11	976	976	0	2.64162	EXT
O+P+	96	joly	joli	4	2.11	11	708	708	0	0.644215		708	0
O-P-	97	coum	mais	4	3.51	11	917	917	0	2.20189		917	0
O+P+	98	nuaje	nuage	5	1.91	11	548	548	0	-0.548266		548	0
O-P-	99	cerlo	piste	5	1.85	11	643	643	0	0.159769		643	0
O-P-	100	libe	près	4	2.6	11	674	674	0	0.390812		674	0
O+P+	101	roze	rose	4	1.87	11	571	571	0	-0.376847		571	0
O+P-	102	rosen	rosée	5	1.11	11	591	591	0	-0.227787		591	0
O+P-	103	felon	selon	5	2.13	11	649	649	0	0.204487		649	0
O+P-	104	siran	sirop	5	1.59	11	668	668	0	0.346094		668	0
O+P-	105	sujat	sujet	5	2.31	11	552	552	0	-0.518454		552	0
O+P+	106	tiçu	tissu	5	1.71	11	630	630	0	0.0628802		630	0
O+P-	107	truin	train	5	2.47	11	616	616	0	-0.0414619		616	0
O+P-	108	voicu	voici	5	2.59	11	538	538	0	-0.622796		538	0
O-P-	1	jeuve	ainsi	5	2.54	12	615	615	0	-0.247437		615	0
O+P-	2	bében	bébé	4	2.1	12	516	516	0	-0.894645		516	0
O-P-	3	sutiz	blanc	5	2.51	12	537	537	0	-0.757358		537	0
O+P+	4	karte	carte	5	2.19	12	485	485	0	-1.09731		485	0
O-P-	5	ploj	cinq	4	2.46	12	594	594	0	-0.384723		594	0
O+P+	6	clère	clair	5	1.8	12	846	846	0	1.26272		846	0
O-P-	7	maip	cour	4	2.11	12	1075	1075	0	2.75979	EXT
O-P-	8	dola	frein	5	1.12	12	547	547	0	-0.691984		547	0
O+P-	9	futek	futé	4	0.51	12	714	714	0	0.399772		714	0
O+P-	10	senre	genre	5	1.87	12	662	662	0	0.0598239		662	0
O+P+	11	goçe	gosse	5	0.78	12	1096	1096	0	2.89708	EXT
O+P-	12	grond	grand	5	2.98	12	582	582	0	-0.463173		582	0
O+P+	13	grize	grise	5	1.54	12	587	587	0	-0.430485		587	0
O+P+	14	habie	habit	5	1.64	12	607	607	0	-0.299736		607	0
O+P-	15	june	jaune	5	2.25	12	588	588	0	-0.423948		588	0
O+P+	16	manje	mange	5	2.28	12	723	723	0	0.458609		723	0
O+P-	17	parmo	parmi	5	2.16	12	627	627	0	-0.168987		627	0
O-P-	18	clod	passe	5	2.5	12	710	710	0	0.373622		710	0
O+P-	19	pauf	peau	4	2.16	12	623	623	0	-0.195137		623	0
O+P+	20	plen	plan	4	1.86	12	733	733	0	0.523983		733	0
O-P-	21	fima	pose	4	1.96	12	704	704	0	0.334397		704	0
O+P+	22	quend	quand	5	3.17	12	3670		1				1
O-P-	23	alvom	série	5	1.85	12	524	524	0	-0.842345		524	0
O+P+	24	stilo	stylo	5	1.59	12	583	583	0	-0.456635		583	0
O+P-	25	téleu	télé	4	1.6	12	709	709	0	0.367084		709	0
O-P-	26	glad	très	4	3.23	12	600	600	0	-0.345498		600	0
O+P-	27	vrun	vrai	4	2.63	12	681	681	0	0.184036		681	0
O+P-	28	aînej	aîné	4	0.86	12	762	762	0	0.71357		762	0
O+P+	29	aprai	après	5	2.91	12	591	591	0	-0.404336		591	0
O+P-	30	atez	assez	5	2.37	12	566	566	0	-0.567772		566	0
O+P+	31	ossi	aussi	5	2.99	12	533	533	0	-0.783508		533	0
O-P-	32	tidra	belle	5	2.54	12	687	687	0	0.22326		687	0
O-P-	33	piulo	café	4	2	12	626	626	0	-0.175525		626	0
O-P-	34	hirm	cage	4	1.92	12	664	664	0	0.0728988		664	0
O+P-	35	caude	cause	5	2.09	12	475	475	0	-1.16268		475	0
O-P-	36	galm	coin	4	2.15	12	730	730	0	0.504371		730	0
O+P-	37	porde	corde	5	1.94	12	627	627	0	-0.168987		627	0
O+P-	38	haox	eaux	4	1.62	12	561	561	0	-0.600459		561	0
O+P+	39	fuzil	fusil	5	1.81	12	560	560	0	-0.606997		560	0
O+P-	40	hebou	hibou	5	1.69	12	648	648	0	-0.0317005		648	0
O+P+	41	ider	idée	4	2.37	12	565	565	0	-0.57431		565	0
O-P-	42	umori	lampe	5	1.86	12	779	779	0	0.824706		779	0
O-P-	43	kenu	mois	4	2.37	12	673	673	0	0.131736		673	0
O+P+	44	nois	noix	4	1.72	12	471	471	0	-1.18883		471	0
O+P-	45	orafe	orage	5	1.87	12	621	621	0	-0.208212		621	0
O+P-	46	parl	part	4	2.02	12	705	705	0	0.340935		705	0
O+P+	47	plin	plein	5	2.22	12	592	592	0	-0.397798		592	0
O+P-	48	roune	reine	5	1.91	12	540	540	0	-0.737746		540	0
O-P-	49	kimpa	rôle	4	1.73	12	554	554	0	-0.646222		554	0
O+P+	50	rouje	rouge	5	2.7	12	511	511	0	-0.927332		511	0
O+P+	51	ceau	seau	4	1.52	12	697	697	0	0.288635		697	0
O-P-	52	enbul	tapis	5	1.99	12	612	612	0	-0.267049		612	0
O-P-	53	quzi	vase	4	1.71	12	655	655	0	0.0140617		655	0
O+P+	54	vant	vent	4	2.68	12	535	535	0	-0.770433		535	0
O-P-	55	lepo	assis	5	2.1	12	641	641	0	-0.0774627		641	0
O+P+	56	avent	avant	5	2.72	12	547	547	0	-0.691984		547	0
O+P-	57	caté	cassé	5	1.52	12	554	554	0	-0.646222		554	0
O+P+	58	koup	coup	4	2.69	12	732	732	0	0.517446		732	0
O-P-	59	aphys	envie	5	2.16	12	655	655	0	0.0140617		655	0
O-P-	60	erat	film	4	2.09	12	710	710	0	0.373622		710	0
O+P-	61	forau	forêt	5	2.57	12	547	547	0	-0.691984		547	0
O-P-	62	acant	froid	5	2.32	12	542	542	0	-0.724671		542	0
O+P-	63	fubée	fusée	5	1.84	12	590	590	0	-0.410873		590	0
O+P-	64	gruin	grain	5	1.64	12	602	602	0	-0.332424		602	0
O-P-	65	dunil	large	5	1.95	12	596	596	0	-0.371648		596	0
O+P+	66	lyste	liste	5	2.22	12	540	540	0	-0.737746		540	0
O+P+	67	mein	main	4	2.66	12	548	548	0	-0.698668		548	0
O+P+	68	mémer	mémé	4	1.13	12	669	669	0	0.105586		669	0
O-P-	69	phida	moto	4	1.81	12	668	668	0	0.0990487		668	0
O+P+	70	muzée	musée	5	1.71	12	632	632	0	-0.1363		632	0
O+P-	71	nory	nord	4	1.77	12	764	764	0	0.726645		764	0
O+P+	72	objai	objet	5	2.13	12	571	571	0	-0.535085		571	0
O-P-	73	tidas	oncle	5	2.16	12	647	647	0	-0.038238		647	0
O+P+	74	paje	page	4	2.46	12	515	515	0	-0.901182		515	0
O-P-	75	solc	pain	4	2.3	12	633	633	0	-0.129762		633	0
O-P-	76	sanic	pépé	4	0.83	12	617	617	0	-0.234362		617	0
O+P-	77	plare	plage	5	1.91	12	685	685	0	0.210185		685	0
O+P-	78	radeo	radio	5	1.77	12	563	563	0	-0.587384		563	0
O+P-	79	sudre	sucre	5	2.04	12	538	538	0	-0.750821		538	0
O+P-	80	vanlé	volé	4	1.62	12	613	613	0	-0.260512		613	0
O+P+	81	voux	vous	4	3.48	12	556	556	0	-0.633147		556	0
O+P+	82	âger	âgée	4	0.67	12	1784	1784	0	7.39485	EXT
O-P-	83	osopa	brin	4	1.31	12	640		1				1
O+P-	84	chole	chose	5	2.65	12	658	658	0	0.0336741		658	0
O-P-	85	pado	clef	4	1.45	12	622	622	0	-0.201674		622	0
O+P+	86	komme	comme	5	3.36	12	689	689	0	0.236335		689	0
O+P+	87	caute	côte	4	1.82	12	601	601	0	-0.338961		601	0
O+P-	88	doir	doigt	5	1.93	12	646	646	0	-0.0447754		646	0
O-P-	89	aimbi	douze	5	1.78	12	636	636	0	-0.11015		636	0
O-P-	90	tumpe	écran	5	1.65	12	681	681	0	0.184036		681	0
O-P-	91	datsu	enfin	5	2.51	12	760	760	0	0.700495		760	0
O+P+	92	antre	entre	5	2.77	12	612	612	0	-0.267049		612	0
O+P-	93	étaze	étage	5	1.98	12	694	694	0	0.269023		694	0
O+P+	94	fain	faim	4	2.2	12	607	607	0	-0.299736		607	0
O-P-	95	mird	faute	5	1.69	12	658	658	0	0.0336741		658	0
O+P+	96	joly	joli	4	2.11	12	672	672	0	0.125198		672	0
O-P-	97	coum	mais	4	3.51	12	773	773	0	0.785482		773	0
O+P+	98	nuaje	nuage	5	1.91	12	837	837	0	1.20388		837	0
O-P-	99	cerlo	piste	5	1.85	12	645	645	0	-0.0513129		645	0
O-P-	100	libe	près	4	2.6	12	625	625	0	-0.182062		625	0
O+P+	101	roze	rose	4	1.87	12	627	627	0	-0.168987		627	0
O+P-	102	rosen	rosée	5	1.11	12	742	742	0	0.582821		742	0
O+P-	103	felon	selon	5	2.13	12	664	664	0	0.0728988		664	0
O+P-	104	siran	sirop	5	1.59	12	1036	1036	0	2.50483	EXT
O+P-	105	sujat	sujet	5	2.31	12	759	759	0	0.693957		759	0
O+P+	106	tiçu	tissu	5	1.71	12	617	617	0	-0.234362		617	0
O+P-	107	truin	train	5	2.47	12	638	638	0	-0.0970751		638	0
O+P-	108	voicu	voici	5	2.59	12	636	636	0	-0.11015		636	0
O+P+	1	einsi	ainsi	5	2.54	13	1164		1				1
O-P-	2	sajoi	bébé	4	2.1	13	568	568	0	-0.745087		568	0
O+P+	3	blans	blanc	5	2.51	13	545	545	0	-0.90913		545	0
O+P-	4	larte	carte	5	2.19	13	586	586	0	-0.616705		586	0
O+P+	5	cink	cinq	4	2.46	13	527	527	0	-1.03751		527	0
O+P-	6	clure	clair	5	1.8	13	896	896	0	1.59432		896	0
O+P+	7	kour	cour	4	2.11	13	724	724	0	0.367558		724	0
O+P+	8	frin	frein	5	1.12	13	435	435	0	-1.69369		435	0
O-P-	9	kolia	futé	4	0.51	13	816	816	0	1.02373		816	0
O-P-	10	clomb	genre	5	1.87	13	610	610	0	-0.445529		610	0
O+P-	11	gope	gosse	5	0.78	13	999	999	0	2.32895		999	0
O-P-	12	bieux	grand	5	2.98	13	414	414	0	-1.84347		414	0
O+P-	13	grite	grise	5	1.54	13	543	543	0	-0.923395		543	0
O+P-	14	habif	habit	5	1.64	13	581	581	0	-0.652366		581	0
O-P-	15	gofu	jaune	5	2.25	13	597	597	0	-0.538249		597	0
O+P-	16	manre	mange	5	2.28	13	545	545	0	-0.90913		545	0
O-P-	17	doste	parmi	5	2.16	13	768	768	0	0.68138		768	0
O+P+	18	pace	passe	5	2.5	13	575	575	0	-0.69516		575	0
O-P-	19	fril	peau	4	2.16	13	700	700	0	0.196382		700	0
O+P-	20	plun	plan	4	1.86	13	719	719	0	0.331896		719	0
O+P+	21	poze	pose	4	1.96	13	617	617	0	-0.395602		617	0
O+P-	22	quind	quand	5	3.17	13	535	535	0	-0.980454		535	0
O+P+	23	cérie	série	5	1.85	13	599	599	0	-0.523984		599	0
O+P-	24	stulo	stylo	5	1.59	13	547	547	0	-0.894866		547	0
O-P-	25	acuid	télé	4	1.6	13	781	781	0	0.774101		781	0
O+P+	26	trai	très	4	3.23	13	680	680	0	0.0537349		680	0
O-P-	27	omse	vrai	4	2.63	13	583	583	0	-0.638102		583	0
O-P-	28	carom	aîné	4	0.86	13	779	779	0	0.759836		779	0
O+P-	29	aproi	après	5	2.91	13	558	558	0	-0.81641		558	0
O-P-	30	dilo	assez	5	2.37	13	666	666	0	-0.0461178		666	0
O+P-	31	essi	aussi	5	2.99	13	815	815	0	1.0166		815	0
O+P+	32	baile	belle	5	2.54	13	639	639	0	-0.238691		639	0
O+P+	33	cafer	café	4	2	13	520	520	0	-1.08744		520	0
O+P+	34	caje	cage	4	1.92	13	653	653	0	-0.138838		653	0
O-P-	35	groid	cause	5	2.09	13	664	664	0	-0.0603825		664	0
O+P+	36	koin	coin	4	2.15	13	617	617	0	-0.395602		617	0
O-P-	37	blait	corde	5	1.94	13	773		1				1
O-P-	38	sicy	eaux	4	1.62	13	775	775	0	0.731307		775	0
O+P-	39	funil	fusil	5	1.81	13	628	628	0	-0.317147		628	0
O-P-	40	raseu	hibou	5	1.69	13	832	832	0	1.13785		832	0
O+P-	41	iden	idée	4	2.37	13	628	628	0	-0.317147		628	0
O+P+	42	lempe	lampe	5	1.86	13	797	797	0	0.888218		797	0
O+P+	43	moie	mois	4	2.37	13	778	778	0	0.752704		778	0
O+P-	44	noiq	noix	4	1.72	13	629	629	0	-0.310014		629	0
O-P-	45	imnuz	orage	5	1.87	13	725	725	0	0.37469		725	0
O-P-	46	lebi	part	4	2.02	13	1227	1227	0	3.95512	EXT
O+P-	47	plef	plein	5	2.22	13	699	699	0	0.189249		699	0
O-P-	48	hacot	reine	5	1.91	13	803	803	0	0.931012		803	0
O+P+	49	raule	rôle	4	1.73	13	730	730	0	0.410352		730	0
O+P-	50	roude	rouge	5	2.7	13	1377	1377	0	5.02497	EXT
O+P-	51	deau	seau	4	1.52	13	844		1				1
O+P+	52	tapys	tapis	5	1.99	13	893	893	0	1.57292		893	0
O+P+	53	vaze	vase	4	1.71	13	691	691	0	0.132191		691	0
O+P-	54	vunt	vent	4	2.68	13	734	734	0	0.438881		734	0
O+P+	55	açis	assis	5	2.1	13	704	704	0	0.224911		704	0
O+P-	56	avint	avant	5	2.72	13	596	596	0	-0.545381		596	0
O-P-	57	pode	cassé	5	1.52	13	745	745	0	0.517337		745	0
O+P-	58	joup	coup	4	2.69	13	638	638	0	-0.245823		638	0
O+P+	59	anvie	envie	5	2.16	13	545	545	0	-0.90913		545	0
O+P+	60	fylm	film	4	2.09	13	642	642	0	-0.217294		642	0
O-P-	61	lapas	forêt	5	2.57	13	615	615	0	-0.409867		615	0
O+P+	62	froix	froid	5	2.32	13	552	552	0	-0.859204		552	0
O-P-	63	apant	fusée	5	1.84	13	529	529	0	-1.02325		529	0
O-P-	64	ousto	grain	5	1.64	13	471	471	0	-1.43692		471	0
O+P+	65	larje	large	5	1.95	13	706	706	0	0.239176		706	0
O+P-	66	luste	liste	5	2.22	13	561	561	0	-0.795013		561	0
O+P-	67	muin	main	4	2.66	13	499	499	0	-1.23722		499	0
O+P-	68	mémur	mémé	4	1.13	13	818	818	0	1.038		818	0
O+P+	69	motau	moto	4	1.81	13	566	566	0	-0.759351		566	0
O+P-	70	munée	musée	5	1.71	13	518	518	0	-1.1017		518	0
O-P-	71	filp	nord	4	1.77	13	625	625	0	-0.338544		625	0
O+P-	72	objui	objet	5	2.13	13	574	574	0	-0.702293		574	0
O+P+	73	onkle	oncle	5	2.16	13	532	532	0	-1.00185		532	0
O+P-	74	pame	page	4	2.46	13	903		1				1
O+P+	75	pein	pain	4	2.3	13	655	655	0	-0.124573		655	0
O+P+	76	péper	pépé	4	0.83	13	643	643	0	-0.210161		643	0
O-P-	77	riroc	plage	5	1.91	13	640	640	0	-0.231558		640	0
O-P-	78	centu	radio	5	1.77	13	669	669	0	-0.0247208		669	0
O-P-	79	ploin	sucre	5	2.04	13	500	500	0	-1.23009		500	0
O-P-	80	harun	volé	4	1.62	13	571	571	0	-0.72369		571	0
O+P-	81	voul	vous	4	3.48	13	766	766	0	0.667116		766	0
O+P-	82	âged	âgée	4	0.67	13	719	719	0	0.331896		719	0
O+P+	83	brein	brin	4	1.31	13	1303		1				1
O-P-	84	jolat	chose	5	2.65	13	727	727	0	0.388955		727	0
O+P+	85	cler	clef	4	1.45	13	607	607	0	-0.466926		607	0
O+P-	86	domme	comme	5	3.36	13	672	672	0	-0.00332381		672	0
O+P-	87	caote	côte	4	1.82	13	753	753	0	0.574395		753	0
O-P-	88	braf	doigt	5	1.93	13	613	613	0	-0.424132		613	0
O+P+	89	douse	douze	5	1.78	13	794	794	0	0.866821		794	0
O+P+	90	ékran	écran	5	1.65	13	719	719	0	0.331896		719	0
O+P+	91	anfin	enfin	5	2.51	13	668	668	0	-0.0318531		668	0
O+P-	92	intre	entre	5	2.77	13	607	607	0	-0.466926		607	0
O-P-	93	fusox	étage	5	1.98	13	824	824	0	1.08079		824	0
O+P-	94	faig	faim	4	2.2	13	700	700	0	0.196382		700	0
O+P+	95	fôte	faute	5	1.69	13	735	735	0	0.446013		735	0
O+P-	96	jolu	joli	4	2.11	13	577	577	0	-0.680896		577	0
O+P+	97	maie	mais	4	3.51	13	624	624	0	-0.345676		624	0
O+P-	98	nuare	nuage	5	1.91	13	736	736	0	0.50073		736	0
O+P+	99	pyste	piste	5	1.85	13	851	851	0	1.27336		851	0
O+P+	100	prai	près	4	2.6	13	631	631	0	-0.29575		631	0
O+P-	101	rone	rose	4	1.87	13	559	559	0	-0.809278		559	0
O-P-	102	guici	rosée	5	1.11	13	826	826	0	1.09506		826	0
O-P-	103	ragui	selon	5	2.13	13	648	648	0	-0.1745		648	0
O-P-	104	camde	sirop	5	1.59	13	641	641	0	-0.224426		641	0
O-P-	105	ainco	sujet	5	2.31	13	572	572	0	-0.716557		572	0
O+P-	106	tipu	tissu	5	1.71	13	686	686	0	0.0965289		686	0
O-P-	107	glove	train	5	2.47	13	701	701	0	0.203514		701	0
O-P-	108	anent	voici	5	2.59	13	847	847	0	1.24483		847	0
O+P-	1	oinsi	ainsi	5	2.54	14	652	652	0	-0.512306		652	0
O+P+	2	béber	bébé	4	2.1	14	672	672	0	-0.414451		672	0
O+P-	3	blano	blanc	5	2.51	14	696	696	0	-0.297026		696	0
O-P-	4	funol	carte	5	2.19	14	680	680	0	-0.37531		680	0
O+P-	5	cinf	cinq	4	2.46	14	731	731	0	-0.12578		731	0
O-P-	6	bouve	clair	5	1.8	14	624	624	0	-0.649303		624	0
O+P-	7	gour	cour	4	2.11	14	1238	1238	0	2.35484		1238	0
O+P-	8	frun	frein	5	1.12	14	780	780	0	0.113964		780	0
O+P+	9	futer	futé	4	0.51	14	941	941	0	0.901694		941	0
O+P+	10	jenre	genre	5	1.87	14	665	665	0	-0.448701		665	0
O-P-	11	piun	gosse	5	0.78	14	1233	1233	0	2.33037		1233	0
O+P+	12	grend	grand	5	2.98	14	738	738	0	-0.091531		738	0
O-P-	13	afant	grise	5	1.54	14	786	786	0	0.14332		786	0
O-P-	14	englo	habit	5	1.64	14	1093	1093	0	1.64539		1093	0
O+P+	15	jône	jaune	5	2.25	14	1466	1466	0	3.47038	EXT
O-P-	16	doils	mange	5	2.28	14	809	809	0	0.255853		809	0
O+P+	17	parmy	parmi	5	2.16	14	745	745	0	-0.0572819		745	0
O+P-	18	pave	passe	5	2.5	14	1115	1115	0	1.75303		1115	0
O+P+	19	paux	peau	4	2.16	14	737	737	0	-0.110307		737	0
O-P-	20	sart	plan	4	1.86	14	714	714	0	-0.208957		714	0
O+P-	21	poje	pose	4	1.96	14	721	721	0	-0.174707		721	0
O-P-	22	lompe	quand	5	3.17	14	706		1				1
O+P-	23	dérie	série	5	1.85	14	667	667	0	-0.438915		667	0
O-P-	24	jaive	stylo	5	1.59	14	696	696	0	-0.297026		696	0
O+P+	25	téler	télé	4	1.6	14	1230	1230	0	2.31569		1230	0
O+P-	26	tran	très	4	3.23	14	694	694	0	-0.306811		694	0
O+P+	27	vret	vrai	4	2.63	14	721	721	0	-0.174707		721	0
O+P+	28	aîner	aîné	4	0.86	14	726	726	0	-0.150244		726	0
O-P-	29	veuco	après	5	2.91	14	638	638	0	-0.580804		638	0
O+P+	30	açez	assez	5	2.37	14	672	672	0	-0.414451		672	0
O-P-	31	lenu	aussi	5	2.99	14	607	607	0	-0.732479		607	0
O+P-	32	boile	belle	5	2.54	14	696	696	0	-0.297026		696	0
O+P-	33	cafel	café	4	2	14	569	569	0	-0.918403		569	0
O+P-	34	cate	cage	4	1.92	14	602	602	0	-0.756943		602	0
O+P+	35	cauze	cause	5	2.09	14	562	562	0	-0.952652		562	0
O+P-	36	toin	coin	4	2.15	14	561	561	0	-0.957545		561	0
O+P+	37	korde	corde	5	1.94	14	629		1				1
O+P+	38	haux	eaux	4	1.62	14	1179	1179	0	2.06616		1179	0
O-P-	39	ogran	fusil	5	1.81	14	678	678	0	-0.385095		678	0
O+P+	40	hybou	hibou	5	1.69	14	647	647	0	-0.53677		647	0
O-P-	41	frou	idée	4	2.37	14	592	592	0	-0.80587		592	0
O+P-	42	lompe	lampe	5	1.86	14	406	406	0	-1.71592		406	0
O+P-	43	moik	mois	4	2.37	14	793	793	0	0.177569		793	0
O-P-	44	trof	noix	4	1.72	14	635	635	0	-0.595483		635	0
O+P+	45	oraje	orage	5	1.87	14	1185	1185	0	2.09552		1185	0
O+P+	46	pare	part	4	2.02	14	730	730	0	-0.130673		730	0
O-P-	47	guca	plein	5	2.22	14	1250	1250	0	2.41355		1250	0
O+P+	48	raine	reine	5	1.91	14	607	607	0	-0.732479		607	0
O+P-	49	riule	rôle	4	1.73	14	628	628	0	-0.629732		628	0
O-P-	50	labis	rouge	5	2.7	14	522	522	0	-1.14836		522	0
O-P-	51	kiln	seau	4	1.52	14	694	694	0	-0.306811		694	0
O+P-	52	tapus	tapis	5	1.99	14	664	664	0	-0.453593		664	0
O+P-	53	vade	vase	4	1.71	14	536	536	0	-1.07986		536	0
O-P-	54	rial	vent	4	2.68	14	1430	1430	0	3.29424	EXT
O+P-	55	apis	assis	5	2.1	14	563	563	0	-0.947759		563	0
O-P-	56	corge	avant	5	2.72	14	627	627	0	-0.634624		627	0
O+P+	57	caçé	cassé	5	1.52	14	683	683	0	-0.360631		683	0
O-P-	58	dati	coup	4	2.69	14	634	634	0	-0.600375		634	0
O+P-	59	onvie	envie	5	2.16	14	780	780	0	0.113964		780	0
O+P-	60	folm	film	4	2.09	14	749	749	0	-0.037711		749	0
O+P+	61	forai	forêt	5	2.57	14	1130	1130	0	1.82642		1130	0
O+P-	62	froil	froid	5	2.32	14	617	617	0	-0.683552		617	0
O+P+	63	fuzée	fusée	5	1.84	14	793	793	0	0.177569		793	0
O+P+	64	grein	grain	5	1.64	14	1014	1014	0	1.25886		1014	0
O+P-	65	larne	large	5	1.95	14	691	691	0	-0.321489		691	0
O-P-	66	fopra	liste	5	2.22	14	907	907	0	0.735341		907	0
O-P-	67	eslu	main	4	2.66	14	732	732	0	-0.120887		732	0
O-P-	68	olsar	mémé	4	1.13	14	526	526	0	-1.12879		526	0
O+P-	69	motai	moto	4	1.81	14	631	631	0	-0.615053		631	0
O-P-	70	polsa	musée	5	1.71	14	654	654	0	-0.502521		654	0
O+P+	71	nore	nord	4	1.77	14	659	659	0	-0.478057		659	0
O-P-	72	asupi	objet	5	2.13	14	647	647	0	-0.53677		647	0
O+P-	73	onsle	oncle	5	2.16	14	644	644	0	-0.551448		644	0
O-P-	74	coir	page	4	2.46	14	992	992	0	1.15122		992	0
O+P-	75	puin	pain	4	2.3	14	617	617	0	-0.683552		617	0
O+P-	76	pépen	pépé	4	0.83	14	730	730	0	-0.130673		730	0
O+P+	77	plaje	plage	5	1.91	14	787	787	0	0.148213		787	0
O+P+	78	radyo	radio	5	1.77	14	840	840	0	0.407528		840	0
O+P+	79	sukre	sucre	5	2.04	14	661	661	0	-0.468271		661	0
O+P+	80	vaulé	volé	4	1.62	14	840	840	0	0.407528		840	0
O-P-	81	diny	vous	4	3.48	14	712	712	0	-0.218742		712	0
O-P-	82	remp	âgée	4	0.67	14	797	797	0	0.19714		797	0
O+P-	83	bruin	brin	4	1.31	14	1206	1206	0	2.19827		1206	0
O+P+	84	choze	chose	5	2.65	14	656	656	0	-0.492735		656	0
O+P-	85	clir	clef	4	1.45	14	896	896	0	0.681521		896	0
O-P-	86	biant	comme	5	3.36	14	624	624	0	-0.649303		624	0
O-P-	87	saril	côte	4	1.82	14	653	653	0	-0.507413		653	0
O+P+	88	doix	doigt	5	1.93	14	597	597	0	-0.781406		597	0
O+P-	89	doure	douze	5	1.78	14	681	681	0	-0.370417		681	0
O+P-	90	ésran	écran	5	1.65	14	854	854	0	0.476026		854	0
O+P-	91	onfin	enfin	5	2.51	14	975	975	0	1.06805		975	0
O-P-	92	bloic	entre	5	2.77	14	589	589	0	-0.820548		589	0
O+P+	93	étaje	étage	5	1.98	14	661	661	0	-0.468271		661	0
O-P-	94	sorl	faim	4	2.2	14	764	764	0	0.03568		764	0
O+P-	95	fite	faute	5	1.69	14	533	533	0	-1.09454		533	0
O-P-	96	buat	joli	4	2.11	14	716	716	0	-0.199171		716	0
O+P-	97	maig	mais	4	3.51	14	659	659	0	-0.478057		659	0
O-P-	98	ploid	nuage	5	1.91	14	748	748	0	-0.0426037		748	0
O+P-	99	puste	piste	5	1.85	14	502	502	0	-1.24622		502	0
O+P-	100	pran	près	4	2.6	14	578	578	0	-0.874368		578	0
O-P-	101	fuli	rose	4	1.87	14	648	648	0	-0.531877		648	0
O+P+	102	roser	rosée	5	1.11	14	942	942	0	0.906587		942	0
O+P+	103	celon	selon	5	2.13	14	659	659	0	-0.478057		659	0
O+P+	104	sirau	sirop	5	1.59	14	736	736	0	-0.101317		736	0
O+P+	105	sujai	sujet	5	2.31	14	657	657	0	-0.487842		657	0
O-P-	106	olan	tissu	5	1.71	14	1050	1050	0	1.435		1050	0
O+P+	107	trein	train	5	2.47	14	688	688	0	-0.336168		688	0
O+P+	108	voicy	voici	5	2.59	14	629	629	0	-0.624839		629	0
O-P-	1	jeuve	ainsi	5	2.54	15	492	492	0	-0.711044		492	0
O+P-	2	bében	bébé	4	2.1	15	458	458	0	-1.03379		458	0
O-P-	3	sutiz	blanc	5	2.51	15	466	466	0	-0.95785		466	0
O+P+	4	karte	carte	5	2.19	15	505	505	0	-0.587641		505	0
O-P-	5	ploj	cinq	4	2.46	15	490	490	0	-0.730029		490	0
O+P+	6	clère	clair	5	1.8	15	475	475	0	-0.872417		475	0
O-P-	7	maip	cour	4	2.11	15	518	518	0	-0.464238		518	0
O-P-	8	dola	frein	5	1.12	15	567		1				1
O+P-	9	futek	futé	4	0.51	15	766	766	0	1.88991		766	0
O+P-	10	senre	genre	5	1.87	15	494	494	0	-0.692059		494	0
O+P+	11	goçe	gosse	5	0.78	15	675	675	0	1.02609		675	0
O+P-	12	grond	grand	5	2.98	15	441	441	0	-1.19516		441	0
O+P+	13	grize	grise	5	1.54	15	465	465	0	-0.967342		465	0
O+P+	14	habie	habit	5	1.64	15	459	459	0	-1.0243		459	0
O+P-	15	june	jaune	5	2.25	15	532	532	0	-0.331343		532	0
O+P+	16	manje	mange	5	2.28	15	1013	1013	0	4.23456	EXT
O+P-	17	parmo	parmi	5	2.16	15	640	640	0	0.69385		640	0
O-P-	18	clod	passe	5	2.5	15	548	548	0	-0.179463		548	0
O+P-	19	pauf	peau	4	2.16	15	577	577	0	0.0958208		577	0
O+P+	20	plen	plan	4	1.86	15	544	544	0	-0.217433		544	0
O-P-	21	fima	pose	4	1.96	15	563	563	0	-0.0370746		563	0
O+P+	22	quend	quand	5	3.17	15	581	581	0	0.133791		581	0
O-P-	23	alvom	série	5	1.85	15	431	431	0	-1.29009		431	0
O+P+	24	stilo	stylo	5	1.59	15	650	650	0	0.788775		650	0
O+P-	25	téleu	télé	4	1.6	15	472	472	0	-0.900895		472	0
O-P-	26	glad	très	4	3.23	15	552	552	0	-0.141492		552	0
O+P-	27	vrun	vrai	4	2.63	15	524	524	0	-0.407283		524	0
O+P-	28	aînej	aîné	4	0.86	15	643	643	0	0.722328		643	0
O+P+	29	aprai	après	5	2.91	15	590	590	0	0.219224		590	0
O+P-	30	atez	assez	5	2.37	15	587	587	0	0.190746		587	0
O+P+	31	ossi	aussi	5	2.99	15	536	536	0	-0.293373		536	0
O-P-	32	tidra	belle	5	2.54	15	660	660	0	0.883701		660	0
O-P-	33	piulo	café	4	2	15	474	474	0	-0.88191		474	0
O-P-	34	hirm	cage	4	1.92	15	565	565	0	-0.0180895		565	0
O+P-	35	caude	cause	5	2.09	15	455	455	0	-1.06227		455	0
O-P-	36	galm	coin	4	2.15	15	539	539	0	-0.264895		539	0
O+P-	37	porde	corde	5	1.94	15	464	464	0	-0.976835		464	0
O+P-	38	haox	eaux	4	1.62	15	716	716	0	1.41528		716	0
O+P+	39	fuzil	fusil	5	1.81	15	564	564	0	-0.0275821		564	0
O+P-	40	hebou	hibou	5	1.69	15	828	828	0	2.47845		828	0
O+P+	41	ider	idée	4	2.37	15	461	461	0	-1.00531		461	0
O-P-	42	umori	lampe	5	1.86	15	507	507	0	-0.568656		507	0
O-P-	43	kenu	mois	4	2.37	15	635	635	0	0.646387		635	0
O+P+	44	nois	noix	4	1.72	15	866	866	0	2.83916	EXT
O+P-	45	orafe	orage	5	1.87	15	561	561	0	-0.0560597		561	0
O+P-	46	parl	part	4	2.02	15	562	562	0	-0.0465671		562	0
O+P+	47	plin	plein	5	2.22	15	461	461	0	-1.00531		461	0
O+P-	48	roune	reine	5	1.91	15	457	457	0	-1.04328		457	0
O-P-	49	kimpa	rôle	4	1.73	15	514	514	0	-0.502208		514	0
O+P+	50	rouje	rouge	5	2.7	15	517	517	0	-0.473731		517	0
O+P+	51	ceau	seau	4	1.52	15	660	660	0	0.883701		660	0
O-P-	52	enbul	tapis	5	1.99	15	507	507	0	-0.568656		507	0
O-P-	53	quzi	vase	4	1.71	15	559	559	0	-0.0750447		559	0
O+P+	54	vant	vent	4	2.68	15	464	464	0	-0.976835		464	0
O-P-	55	lepo	assis	5	2.1	15	761	761	0	1.84245		761	0
O+P+	56	avent	avant	5	2.72	15	608	608	0	0.390089		608	0
O+P-	57	caté	cassé	5	1.52	15	653	653	0	0.817253		653	0
O+P+	58	koup	coup	4	2.69	15	806	806	0	2.26961		806	0
O-P-	59	aphys	envie	5	2.16	15	578	578	0	0.105313		578	0
O-P-	60	erat	film	4	2.09	15	515	515	0	-0.492716		515	0
O+P-	61	forau	forêt	5	2.57	15	481	481	0	-0.815462		481	0
O-P-	62	acant	froid	5	2.32	15	504	504	0	-0.597134		504	0
O+P-	63	fubée	fusée	5	1.84	15	524	524	0	-0.407283		524	0
O+P-	64	gruin	grain	5	1.64	15	523	523	0	-0.416776		523	0
O-P-	65	dunil	large	5	1.95	15	676	676	0	1.03558		676	0
O+P+	66	lyste	liste	5	2.22	15	575	575	0	0.0768358		575	0
O+P+	67	mein	main	4	2.66	15	632	632	0	0.61791		632	0
O+P+	68	mémer	mémé	4	1.13	15	670	670	0	0.978626		670	0
O-P-	69	phida	moto	4	1.81	15	564	564	0	-0.0275821		564	0
O+P+	70	muzée	musée	5	1.71	15	538	538	0	-0.274388		538	0
O+P-	71	nory	nord	4	1.77	15	540		1				1
O+P+	72	objai	objet	5	2.13	15	561	561	0	-0.0560597		561	0
O-P-	73	tidas	oncle	5	2.16	15	510	510	0	-0.540179		510	0
O+P+	74	paje	page	4	2.46	15	622	622	0	0.522985		622	0
O-P-	75	solc	pain	4	2.3	15	572	572	0	0.0483582		572	0
O-P-	76	sanic	pépé	4	0.83	15	656	656	0	0.845731		656	0
O+P-	77	plare	plage	5	1.91	15	625	625	0	0.551462		625	0
O+P-	78	radeo	radio	5	1.77	15	506	506	0	-0.578149		506	0
O+P-	79	sudre	sucre	5	2.04	15	471	471	0	-0.910387		471	0
O+P-	80	vanlé	volé	4	1.62	15	497	497	0	-0.663581		497	0
O+P+	81	voux	vous	4	3.48	15	452	452	0	-1.09075		452	0
O+P+	82	âger	âgée	4	0.67	15	498	498	0	-0.654089		498	0
O-P-	83	osopa	brin	4	1.31	15	672	672	0	0.997611		672	0
O+P-	84	chole	chose	5	2.65	15	534	534	0	-0.312358		534	0
O-P-	85	pado	clef	4	1.45	15	530	530	0	-0.350328		530	0
O+P+	86	komme	comme	5	3.36	15	497	497	0	-0.663581		497	0
O+P+	87	caute	côte	4	1.82	15	664	664	0	0.921671		664	0
O+P-	88	doir	doigt	5	1.93	15	478	478	0	-0.84394		478	0
O-P-	89	aimbi	douze	5	1.78	15	695	695	0	1.21594		695	0
O-P-	90	tumpe	écran	5	1.65	15	567	567	0	0.000895522		567	0
O-P-	91	datsu	enfin	5	2.51	15	554	554	0	-0.122507		554	0
O+P+	92	antre	entre	5	2.77	15	466	466	0	-0.95785		466	0
O+P-	93	étaze	étage	5	1.98	15	692	692	0	1.18746		692	0
O+P+	94	fain	faim	4	2.2	15	456	456	0	-1.05278		456	0
O-P-	95	mird	faute	5	1.69	15	636	636	0	0.65588		636	0
O+P+	96	joly	joli	4	2.11	15	462	462	0	-0.99582		462	0
O-P-	97	coum	mais	4	3.51	15	599	599	0	0.304656		599	0
O+P+	98	nuaje	nuage	5	1.91	15	453	453	0	-1.08125		453	0
O-P-	99	cerlo	piste	5	1.85	15	526	526	0	-0.388298		526	0
O-P-	100	libe	près	4	2.6	15	548	548	0	-0.179463		548	0
O+P+	101	roze	rose	4	1.87	15	500	500	0	-0.635104		500	0
O+P-	102	rosen	rosée	5	1.11	15	932	932	0	3.46567	EXT
O+P-	103	felon	selon	5	2.13	15	565	565	0	-0.0180895		565	0
O+P-	104	siran	sirop	5	1.59	15	530	530	0	-0.350328		530	0
O+P-	105	sujat	sujet	5	2.31	15	468	468	0	-0.938865		468	0
O+P+	106	tiçu	tissu	5	1.71	15	578	578	0	0.105313		578	0
O+P-	107	truin	train	5	2.47	15	635	635	0	0.646387		635	0
O+P-	108	voicu	voici	5	2.59	15	594	594	0	0.257194		594	0
O+P-	1	oinsi	ainsi	5	2.54	16	604	604	0	-0.388748		604	0
O+P+	2	béber	bébé	4	2.1	16	567	567	0	-0.763084		567	0
O+P-	3	blano	blanc	5	2.51	16	529	529	0	-1.14754		529	0
O-P-	4	funol	carte	5	2.19	16	625	625	0	-0.176287		625	0
O+P-	5	cinf	cinq	4	2.46	16	547	547	0	-0.965428		547	0
O-P-	6	bouve	clair	5	1.8	16	597	597	0	-0.459569		597	0
O+P-	7	gour	cour	4	2.11	16	816	816	0	1.7561		816	0
O+P-	8	frun	frein	5	1.12	16	609	609	0	-0.338162		609	0
O+P+	9	futer	futé	4	0.51	16	463	463	0	-1.81527		463	0
O+P+	10	jenre	genre	5	1.87	16	550	550	0	-0.935077		550	0
O-P-	11	piun	gosse	5	0.78	16	1169		1				1
O+P+	12	grend	grand	5	2.98	16	439	439	0	-2.05808		439	0
O-P-	13	afant	grise	5	1.54	16	648	648	0	0.0564081		648	0
O-P-	14	englo	habit	5	1.64	16	612	612	0	-0.307811		612	0
O+P+	15	jône	jaune	5	2.25	16	507	507	0	-1.37012		507	0
O-P-	16	doils	mange	5	2.28	16	562	562	0	-0.81367		562	0
O+P+	17	parmy	parmi	5	2.16	16	508	508	0	-1.36		508	0
O+P-	18	pave	passe	5	2.5	16	610	610	0	-0.328045		610	0
O+P+	19	paux	peau	4	2.16	16	576	576	0	-0.67203		576	0
O-P-	20	sart	plan	4	1.86	16	546	546	0	-0.975545		546	0
O+P-	21	poje	pose	4	1.96	16	711	711	0	0.693791		711	0
O-P-	22	lompe	quand	5	3.17	16	734	734	0	0.926487		734	0
O+P-	23	dérie	série	5	1.85	16	532	532	0	-1.11719		532	0
O-P-	24	jaive	stylo	5	1.59	16	620	620	0	-0.226873		620	0
O+P+	25	téler	télé	4	1.6	16	698	698	0	0.562268		698	0
O+P-	26	tran	très	4	3.23	16	548	548	0	-0.955311		548	0
O+P+	27	vret	vrai	4	2.63	16	498	498	0	-1.46117		498	0
O+P+	28	aîner	aîné	4	0.86	16	673	673	0	0.309338		673	0
O-P-	29	veuco	après	5	2.91	16	580	580	0	-0.631561		580	0
O+P+	30	açez	assez	5	2.37	16	534	534	0	-1.09695		534	0
O-P-	31	lenu	aussi	5	2.99	16	646	646	0	0.0361737		646	0
O+P-	32	boile	belle	5	2.54	16	696	696	0	0.542033		696	0
O+P-	33	cafel	café	4	2	16	588	588	0	-0.550623		588	0
O+P-	34	cate	cage	4	1.92	16	632	632	0	-0.105467		632	0
O+P+	35	cauze	cause	5	2.09	16	673	673	0	0.309338		673	0
O+P-	36	toin	coin	4	2.15	16	737	737	0	0.956838		737	0
O+P+	37	korde	corde	5	1.94	16	632	632	0	-0.105467		632	0
O+P+	38	haux	eaux	4	1.62	16	675	675	0	0.329572		675	0
O-P-	39	ogran	fusil	5	1.81	16	666	666	0	0.238518		666	0
O+P+	40	hybou	hibou	5	1.69	16	722	722	0	0.80508		722	0
O-P-	41	frou	idée	4	2.37	16	678	678	0	0.359924		678	0
O+P-	42	lompe	lampe	5	1.86	16	628	628	0	-0.145936		628	0
O+P-	43	moik	mois	4	2.37	16	614		1				1
O-P-	44	trof	noix	4	1.72	16	892	892	0	2.525	EXT
O+P+	45	oraje	orage	5	1.87	16	880	880	0	2.4036		880	0
O+P+	46	pare	part	4	2.02	16	850	850	0	2.10008		850	0
O-P-	47	guca	plein	5	2.22	16	725	725	0	0.835432		725	0
O+P+	48	raine	reine	5	1.91	16	568	568	0	-0.752967		568	0
O+P-	49	riule	rôle	4	1.73	16	646	646	0	0.0361737		646	0
O-P-	50	labis	rouge	5	2.7	16	663	663	0	0.208166		663	0
O-P-	51	kiln	seau	4	1.52	16	613	613	0	-0.297694		613	0
O+P-	52	tapus	tapis	5	1.99	16	549	549	0	-0.945194		549	0
O+P-	53	vade	vase	4	1.71	16	691	691	0	0.491447		691	0
O-P-	54	rial	vent	4	2.68	16	673	673	0	0.309338		673	0
O+P-	55	apis	assis	5	2.1	16	662	662	0	0.198049		662	0
O-P-	56	corge	avant	5	2.72	16	697	697	0	0.55215		697	0
O+P+	57	caçé	cassé	5	1.52	16	567	567	0	-0.763084		567	0
O-P-	58	dati	coup	4	2.69	16	524	524	0	-1.19812		524	0
O+P-	59	onvie	envie	5	2.16	16	521	521	0	-1.22848		521	0
O+P-	60	folm	film	4	2.09	16	669	669	0	0.268869		669	0
O+P+	61	forai	forêt	5	2.57	16	627	627	0	-0.156053		627	0
O+P-	62	froil	froid	5	2.32	16	548	548	0	-0.955311		548	0
O+P+	63	fuzée	fusée	5	1.84	16	698	698	0	0.562268		698	0
O+P+	64	grein	grain	5	1.64	16	668	668	0	0.258752		668	0
O+P-	65	larne	large	5	1.95	16	616	616	0	-0.267342		616	0
O-P-	66	fopra	liste	5	2.22	16	742	742	0	1.00742		742	0
O-P-	67	eslu	main	4	2.66	16	530	530	0	-1.13742		530	0
O-P-	68	olsar	mémé	4	1.13	16	739	739	0	0.977072		739	0
O+P-	69	motai	moto	4	1.81	16	805	805	0	1.64481		805	0
O-P-	70	polsa	musée	5	1.71	16	690	690	0	0.48133		690	0
O+P+	71	nore	nord	4	1.77	16	601	601	0	-0.4191		601	0
O-P-	72	asupi	objet	5	2.13	16	578	578	0	-0.651795		578	0
O+P-	73	onsle	oncle	5	2.16	16	559	559	0	-0.844022		559	0
O-P-	74	coir	page	4	2.46	16	679	679	0	0.370041		679	0
O+P-	75	puin	pain	4	2.3	16	623	623	0	-0.196522		623	0
O+P-	76	pépen	pépé	4	0.83	16	658	658	0	0.15758		658	0
O+P+	77	plaje	plage	5	1.91	16	664	664	0	0.218283		664	0
O+P+	78	radyo	radio	5	1.77	16	617	617	0	-0.257225		617	0
O+P+	79	sukre	sucre	5	2.04	16	643	643	0	0.00582216		643	0
O+P+	80	vaulé	volé	4	1.62	16	636	636	0	-0.0649982		636	0
O-P-	81	diny	vous	4	3.48	16	578	578	0	-0.651795		578	0
O-P-	82	remp	âgée	4	0.67	16	617	617	0	-0.257225		617	0
O+P-	83	bruin	brin	4	1.31	16	1159	1159	0	5.22629	EXT
O+P+	84	choze	chose	5	2.65	16	600	600	0	-0.429217		600	0
O+P-	85	clir	clef	4	1.45	16	739	739	0	0.977072		739	0
O-P-	86	biant	comme	5	3.36	16	639	639	0	-0.0346466		639	0
O-P-	87	saril	côte	4	1.82	16	756	756	0	1.14906		756	0
O+P+	88	doix	doigt	5	1.93	16	593	593	0	-0.500037		593	0
O+P-	89	doure	douze	5	1.78	16	775	775	0	1.34129		775	0
O+P-	90	ésran	écran	5	1.65	16	648	648	0	0.0564081		648	0
O+P-	91	onfin	enfin	5	2.51	16	537	537	0	-1.0666		537	0
O-P-	92	bloic	entre	5	2.77	16	565	565	0	-0.783319		565	0
O+P+	93	étaje	étage	5	1.98	16	527	527	0	-1.16777		527	0
O-P-	94	sorl	faim	4	2.2	16	650	650	0	0.0766425		650	0
O+P-	95	fite	faute	5	1.69	16	632	632	0	-0.105467		632	0
O-P-	96	buat	joli	4	2.11	16	712	712	0	0.703908		712	0
O+P-	97	maig	mais	4	3.51	16	754	754	0	1.12883		754	0
O-P-	98	ploid	nuage	5	1.91	16	589	589	0	-0.540506		589	0
O+P-	99	puste	piste	5	1.85	16	612	612	0	-0.307811		612	0
O+P-	100	pran	près	4	2.6	16	700	700	0	0.582502		700	0
O-P-	101	fuli	rose	4	1.87	16	598	598	0	-0.449451		598	0
O+P+	102	roser	rosée	5	1.11	16	716	716	0	0.744377		716	0
O+P+	103	celon	selon	5	2.13	16	729	729	0	0.875901		729	0
O+P+	104	sirau	sirop	5	1.59	16	736	736	0	0.946721		736	0
O+P+	105	sujai	sujet	5	2.31	16	609	609	0	-0.338162		609	0
O-P-	106	olan	tissu	5	1.71	16	725	725	0	0.835432		725	0
O+P+	107	trein	train	5	2.47	16	597	597	0	-0.459569		597	0
O+P+	108	voicy	voici	5	2.59	16	678	678	0	0.359924		678	0
O-P-	1	jeuve	ainsi	5	2.54	17	579	579	0	-0.57222		579	0
O+P-	2	bében	bébé	4	2.1	17	595	595	0	-0.462319		595	0
O-P-	3	sutiz	blanc	5	2.51	17	655	655	0	-0.0501899		655	0
O+P+	4	karte	carte	5	2.19	17	727	727	0	0.444365		727	0
O-P-	5	ploj	cinq	4	2.46	17	645	645	0	-0.118878		645	0
O+P+	6	clère	clair	5	1.8	17	801	801	0	0.952657		801	0
O-P-	7	maip	cour	4	2.11	17	971	971	0	2.12036		971	0
O-P-	8	dola	frein	5	1.12	17	765	765	0	0.70538		765	0
O+P-	9	futek	futé	4	0.51	17	738	738	0	0.519922		738	0
O+P-	10	senre	genre	5	1.87	17	702	702	0	0.272644		702	0
O+P+	11	goçe	gosse	5	0.78	17	878	878	0	1.48156		878	0
O+P-	12	grond	grand	5	2.98	17	575	575	0	-0.599695		575	0
O+P+	13	grize	grise	5	1.54	17	645	645	0	-0.118878		645	0
O+P+	14	habie	habit	5	1.64	17	605	605	0	-0.393631		605	0
O+P-	15	june	jaune	5	2.25	17	610	610	0	-0.359287		610	0
O+P+	16	manje	mange	5	2.28	17	508	508	0	-1.05991		508	0
O+P-	17	parmo	parmi	5	2.16	17	1395	1395	0	5.03273	EXT
O-P-	18	clod	passe	5	2.5	17	714		1				1
O+P-	19	pauf	peau	4	2.16	17	691	691	0	0.197087		691	0
O+P+	20	plen	plan	4	1.86	17	666	666	0	0.025367		666	0
O-P-	21	fima	pose	4	1.96	17	696		1				1
O+P+	22	quend	quand	5	3.17	17	588	588	0	-0.5104		588	0
O-P-	23	alvom	série	5	1.85	17	593	593	0	-0.476056		593	0
O+P+	24	stilo	stylo	5	1.59	17	645	645	0	-0.118878		645	0
O+P-	25	téleu	télé	4	1.6	17	497	497	0	-1.13546		497	0
O-P-	26	glad	très	4	3.23	17	722	722	0	0.410021		722	0
O+P-	27	vrun	vrai	4	2.63	17	590	590	0	-0.496663		590	0
O+P-	28	aînej	aîné	4	0.86	17	585	585	0	-0.531007		585	0
O+P+	29	aprai	après	5	2.91	17	549	549	0	-0.778284		549	0
O+P-	30	atez	assez	5	2.37	17	827	827	0	1.16948		827	0
O+P+	31	ossi	aussi	5	2.99	17	685	685	0	0.155874		685	0
O-P-	32	tidra	belle	5	2.54	17	613	613	0	-0.33868		613	0
O-P-	33	piulo	café	4	2	17	615	615	0	-0.324942		615	0
O-P-	34	hirm	cage	4	1.92	17	667	667	0	0.0322358		667	0
O+P-	35	caude	cause	5	2.09	17	524	524	0	-0.950004		524	0
O-P-	36	galm	coin	4	2.15	17	741	741	0	0.540528		741	0
O+P-	37	porde	corde	5	1.94	17	538	538	0	-0.853841		538	0
O+P-	38	haox	eaux	4	1.62	17	1302	1302	0	4.39393	EXT
O+P+	39	fuzil	fusil	5	1.81	17	853	853	0	1.30984		853	0
O+P-	40	hebou	hibou	5	1.69	17	835	835	0	1.1862		835	0
O+P+	41	ider	idée	4	2.37	17	604	604	0	-0.400499		604	0
O-P-	42	umori	lampe	5	1.86	17	634	634	0	-0.194435		634	0
O-P-	43	kenu	mois	4	2.37	17	579	579	0	-0.57222		579	0
O+P+	44	nois	noix	4	1.72	17	692	692	0	0.203956		692	0
O+P-	45	orafe	orage	5	1.87	17	657	657	0	-0.0364523		657	0
O+P-	46	parl	part	4	2.02	17	720	720	0	0.396283		720	0
O+P+	47	plin	plein	5	2.22	17	773	773	0	0.76033		773	0
O+P-	48	roune	reine	5	1.91	17	569	569	0	-0.640908		569	0
O-P-	49	kimpa	rôle	4	1.73	17	670	670	0	0.0528423		670	0
O+P+	50	rouje	rouge	5	2.7	17	683	683	0	0.142137		683	0
O+P+	51	ceau	seau	4	1.52	17	664	664	0	0.0116294		664	0
O-P-	52	enbul	tapis	5	1.99	17	545	545	0	-0.805759		545	0
O-P-	53	quzi	vase	4	1.71	17	555	555	0	-0.737071		555	0
O+P+	54	vant	vent	4	2.68	17	636	636	0	-0.180697		636	0
O-P-	55	lepo	assis	5	2.1	17	583		1				1
O+P+	56	avent	avant	5	2.72	17	591	591	0	-0.489794		591	0
O+P-	57	caté	cassé	5	1.52	17	784	784	0	0.835887		784	0
O+P+	58	koup	coup	4	2.69	17	1030	1030	0	2.52561	EXT
O-P-	59	aphys	envie	5	2.16	17	515	515	0	-1.01182		515	0
O-P-	60	erat	film	4	2.09	17	483	483	0	-1.23163		483	0
O+P-	61	forau	forêt	5	2.57	17	482	482	0	-1.23849		482	0
O-P-	62	acant	froid	5	2.32	17	508	508	0	-1.05991		508	0
O+P-	63	fubée	fusée	5	1.84	17	562	562	0	-0.68899		562	0
O+P-	64	gruin	grain	5	1.64	17	691	691	0	0.197087		691	0
O-P-	65	dunil	large	5	1.95	17	730	730	0	0.464971		730	0
O+P+	66	lyste	liste	5	2.22	17	530	530	0	-0.908792		530	0
O+P+	67	mein	main	4	2.66	17	770	770	0	0.739724		770	0
O+P+	68	mémer	mémé	4	1.13	17	644	644	0	-0.125747		644	0
O-P-	69	phida	moto	4	1.81	17	717	717	0	0.375676		717	0
O+P+	70	muzée	musée	5	1.71	17	569	569	0	-0.640908		569	0
O+P-	71	nory	nord	4	1.77	17	637	637	0	-0.173829		637	0
O+P+	72	objai	objet	5	2.13	17	513	513	0	-1.02556		513	0
O-P-	73	tidas	oncle	5	2.16	17	614	614	0	-0.331811		614	0
O+P+	74	paje	page	4	2.46	17	691	691	0	0.197087		691	0
O-P-	75	solc	pain	4	2.3	17	823	823	0	1.10377		823	0
O-P-	76	sanic	pépé	4	0.83	17	639	639	0	-0.160091		639	0
O+P-	77	plare	plage	5	1.91	17	513	513	0	-1.02556		513	0
O+P-	78	radeo	radio	5	1.77	17	659	659	0	-0.0227147		659	0
O+P-	79	sudre	sucre	5	2.04	17	556	556	0	-0.730202		556	0
O+P-	80	vanlé	volé	4	1.62	17	802	802	0	0.959526		802	0
O+P+	81	voux	vous	4	3.48	17	647	647	0	-0.10514		647	0
O+P+	82	âger	âgée	4	0.67	17	780	780	0	0.808412		780	0
O-P-	83	osopa	brin	4	1.31	17	721		1				1
O+P-	84	chole	chose	5	2.65	17	639	639	0	-0.160091		639	0
O-P-	85	pado	clef	4	1.45	17	643	643	0	-0.132616		643	0
O+P+	86	komme	comme	5	3.36	17	728	728	0	0.451233		728	0
O+P+	87	caute	côte	4	1.82	17	612	612	0	-0.345549		612	0
O+P-	88	doir	doigt	5	1.93	17	593	593	0	-0.476056		593	0
O-P-	89	aimbi	douze	5	1.78	17	854		1				1
O-P-	90	tumpe	écran	5	1.65	17	556	556	0	-0.730202		556	0
O-P-	91	datsu	enfin	5	2.51	17	981	981	0	2.18904		981	0
O+P+	92	antre	entre	5	2.77	17	702	702	0	0.272644		702	0
O+P-	93	étaze	étage	5	1.98	17	632	632	0	-0.208173		632	0
O+P+	94	fain	faim	4	2.2	17	536	536	0	-0.867579		536	0
O-P-	95	mird	faute	5	1.69	17	604	604	0	-0.400499		604	0
O+P+	96	joly	joli	4	2.11	17	645	645	0	-0.118878		645	0
O-P-	97	coum	mais	4	3.51	17	579	579	0	-0.57222		579	0
O+P+	98	nuaje	nuage	5	1.91	17	653	653	0	-0.0639276		653	0
O-P-	99	cerlo	piste	5	1.85	17	585		1				1
O-P-	100	libe	près	4	2.6	17	645	645	0	-0.118878		645	0
O+P+	101	roze	rose	4	1.87	17	539	539	0	-0.846972		539	0
O+P-	102	rosen	rosée	5	1.11	17	577	577	0	-0.585957		577	0
O+P-	103	felon	selon	5	2.13	17	645		1				1
O+P-	104	siran	sirop	5	1.59	17	611	611	0	-0.352418		611	0
O+P-	105	sujat	sujet	5	2.31	17	511	511	0	-1.0393		511	0
O+P+	106	tiçu	tissu	5	1.71	17	564	564	0	-0.675252		564	0
O+P-	107	truin	train	5	2.47	17	531	531	0	-0.901923		531	0
O+P-	108	voicu	voici	5	2.59	17	631	631	0	-0.215041		631	0
O+P-	1	oinsi	ainsi	5	2.54	18	651	651	0	0.186982		651	0
O+P+	2	béber	bébé	4	2.1	18	589	589	0	-0.361007		589	0
O+P-	3	blano	blanc	5	2.51	18	610	610	0	-0.175398		610	0
O-P-	4	funol	carte	5	2.19	18	782		1				1
O+P-	5	cinf	cinq	4	2.46	18	637	637	0	0.0632427		637	0
O-P-	6	bouve	clair	5	1.8	18	611	611	0	-0.166559		611	0
O+P-	7	gour	cour	4	2.11	18	686	686	0	0.496331		686	0
O+P-	8	frun	frein	5	1.12	18	665	665	0	0.310722		665	0
O+P+	9	futer	futé	4	0.51	18	944	944	0	2.77667	EXT
O+P+	10	jenre	genre	5	1.87	18	623	623	0	-0.0604967		623	0
O-P-	11	piun	gosse	5	0.78	18	664	664	0	0.301883		664	0
O+P+	12	grend	grand	5	2.98	18	593	593	0	-0.325653		593	0
O-P-	13	afant	grise	5	1.54	18	540	540	0	-0.794095		540	0
O-P-	14	englo	habit	5	1.64	18	770	770	0	1.23877		770	0
O+P+	15	jône	jaune	5	2.25	18	518	518	0	-0.988543		518	0
O-P-	16	doils	mange	5	2.28	18	669	669	0	0.346076		669	0
O+P+	17	parmy	parmi	5	2.16	18	772	772	0	1.25644		772	0
O+P-	18	pave	passe	5	2.5	18	680	680	0	0.4433		680	0
O+P+	19	paux	peau	4	2.16	18	718	718	0	0.779164		718	0
O-P-	20	sart	plan	4	1.86	18	697	697	0	0.593555		697	0
O+P-	21	poje	pose	4	1.96	18	665	665	0	0.310722		665	0
O-P-	22	lompe	quand	5	3.17	18	902	902	0	2.40545		902	0
O+P-	23	dérie	série	5	1.85	18	603	603	0	-0.237267		603	0
O-P-	24	jaive	stylo	5	1.59	18	584	584	0	-0.405199		584	0
O+P+	25	téler	télé	4	1.6	18	640	640	0	0.0897583		640	0
O+P-	26	tran	très	4	3.23	18	702	702	0	0.637747		702	0
O+P+	27	vret	vrai	4	2.63	18	494	494	0	-1.20067		494	0
O+P+	28	aîner	aîné	4	0.86	18	524	524	0	-0.935511		524	0
O-P-	29	veuco	après	5	2.91	18	522	522	0	-0.953188		522	0
O+P+	30	açez	assez	5	2.37	18	696	696	0	0.584716		696	0
O-P-	31	lenu	aussi	5	2.99	18	604	604	0	-0.228429		604	0
O+P-	32	boile	belle	5	2.54	18	588	588	0	-0.369845		588	0
O+P-	33	cafel	café	4	2	18	553	553	0	-0.679194		553	0
O+P-	34	cate	cage	4	1.92	18	823	823	0	1.70721		823	0
O+P+	35	cauze	cause	5	2.09	18	663	663	0	0.293045		663	0
O+P-	36	toin	coin	4	2.15	18	758	758	0	1.13271		758	0
O+P+	37	korde	corde	5	1.94	18	665	665	0	0.310722		665	0
O+P+	38	haux	eaux	4	1.62	18	671	671	0	0.363753		671	0
O-P-	39	ogran	fusil	5	1.81	18	873	873	0	2.14914		873	0
O+P+	40	hybou	hibou	5	1.69	18	636	636	0	0.0544042		636	0
O-P-	41	frou	idée	4	2.37	18	659	659	0	0.25769		659	0
O+P-	42	lompe	lampe	5	1.86	18	588	588	0	-0.369845		588	0
O+P-	43	moik	mois	4	2.37	18	839	839	0	1.84863		839	0
O-P-	44	trof	noix	4	1.72	18	581	581	0	-0.431715		581	0
O+P+	45	oraje	orage	5	1.87	18	631	631	0	0.0102115		631	0
O+P+	46	pare	part	4	2.02	18	716	716	0	0.761487		716	0
O-P-	47	guca	plein	5	2.22	18	628	628	0	-0.0163041		628	0
O+P+	48	raine	reine	5	1.91	18	504	504	0	-1.11228		504	0
O+P-	49	riule	rôle	4	1.73	18	515	515	0	-1.01506		515	0
O-P-	50	labis	rouge	5	2.7	18	506	506	0	-1.0946		506	0
O-P-	51	kiln	seau	4	1.52	18	569		1				1
O+P-	52	tapus	tapis	5	1.99	18	520	520	0	-0.970866		520	0
O+P-	53	vade	vase	4	1.71	18	617	617	0	-0.113528		617	0
O-P-	54	rial	vent	4	2.68	18	906	906	0	2.44081		906	0
O+P-	55	apis	assis	5	2.1	18	711	711	0	0.717294		711	0
O-P-	56	corge	avant	5	2.72	18	553	553	0	-0.679194		553	0
O+P+	57	caçé	cassé	5	1.52	18	555	555	0	-0.661517		555	0
O-P-	58	dati	coup	4	2.69	18	458	458	0	-1.51885		458	0
O+P-	59	onvie	envie	5	2.16	18	476	476	0	-1.35976		476	0
O+P-	60	folm	film	4	2.09	18	587	587	0	-0.378684		587	0
O+P+	61	forai	forêt	5	2.57	18	554	554	0	-0.670355		554	0
O+P-	62	froil	froid	5	2.32	18	585	585	0	-0.396361		585	0
O+P+	63	fuzée	fusée	5	1.84	18	493	493	0	-1.20951		493	0
O+P+	64	grein	grain	5	1.64	18	441	441	0	-1.66911		441	0
O+P-	65	larne	large	5	1.95	18	481	481	0	-1.31557		481	0
O-P-	66	fopra	liste	5	2.22	18	732	732	0	0.902903		732	0
O-P-	67	eslu	main	4	2.66	18	698	698	0	0.602393		698	0
O-P-	68	olsar	mémé	4	1.13	18	676	676	0	0.407945		676	0
O+P-	69	motai	moto	4	1.81	18	677	677	0	0.416784		677	0
O-P-	70	polsa	musée	5	1.71	18	426	426	0	-1.80169		426	0
O+P+	71	nore	nord	4	1.77	18	731	731	0	0.894065		731	0
O-P-	72	asupi	objet	5	2.13	18	588	588	0	-0.369845		588	0
O+P-	73	onsle	oncle	5	2.16	18	417		1				1
O-P-	74	coir	page	4	2.46	18	640	640	0	0.0897583		640	0
O+P-	75	puin	pain	4	2.3	18	450	450	0	-1.58956		450	0
O+P-	76	pépen	pépé	4	0.83	18	706	706	0	0.673101		706	0
O+P+	77	plaje	plage	5	1.91	18	463	463	0	-1.47466		463	0
O+P+	78	radyo	radio	5	1.77	18	601	601	0	-0.254944		601	0
O+P+	79	sukre	sucre	5	2.04	18	456	456	0	-1.53653		456	0
O+P+	80	vaulé	volé	4	1.62	18	609	609	0	-0.184236		609	0
O-P-	81	diny	vous	4	3.48	18	624	624	0	-0.0516582		624	0
O-P-	82	remp	âgée	4	0.67	18	524	524	0	-0.935511		524	0
O+P-	83	bruin	brin	4	1.31	18	606		1				1
O+P+	84	choze	chose	5	2.65	18	617	617	0	-0.113528		617	0
O+P-	85	clir	clef	4	1.45	18	696		1				1
O-P-	86	biant	comme	5	3.36	18	626	626	0	-0.0339812		626	0
O-P-	87	saril	côte	4	1.82	18	531	531	0	-0.873642		531	0
O+P+	88	doix	doigt	5	1.93	18	818	818	0	1.66302		818	0
O+P-	89	doure	douze	5	1.78	18	577	577	0	-0.467069		577	0
O+P-	90	ésran	écran	5	1.65	18	708	708	0	0.690778		708	0
O+P-	91	onfin	enfin	5	2.51	18	467	467	0	-1.43931		467	0
O-P-	92	bloic	entre	5	2.77	18	551	551	0	-0.696871		551	0
O+P+	93	étaje	étage	5	1.98	18	539	539	0	-0.802933		539	0
O-P-	94	sorl	faim	4	2.2	18	948	948	0	2.81203	EXT
O+P-	95	fite	faute	5	1.69	18	562	562	0	-0.599647		562	0
O-P-	96	buat	joli	4	2.11	18	642	642	0	0.107435		642	0
O+P-	97	maig	mais	4	3.51	18	848	848	0	1.92817		848	0
O-P-	98	ploid	nuage	5	1.91	18	731	731	0	0.894065		731	0
O+P-	99	puste	piste	5	1.85	18	575	575	0	-0.484746		575	0
O+P-	100	pran	près	4	2.6	18	644	644	0	0.125112		644	0
O-P-	101	fuli	rose	4	1.87	18	500	500	0	-1.14764		500	0
O+P+	102	roser	rosée	5	1.11	18	669	669	0	0.346076		669	0
O+P+	103	celon	selon	5	2.13	18	614	614	0	-0.140044		614	0
O+P+	104	sirau	sirop	5	1.59	18	721	721	0	0.805679		721	0
O+P+	105	sujai	sujet	5	2.31	18	464	464	0	-1.46582		464	0
O-P-	106	olan	tissu	5	1.71	18	774	774	0	1.27412		774	0
O+P+	107	trein	train	5	2.47	18	613	613	0	-0.148882		613	0
O+P+	108	voicy	voici	5	2.59	18	627	627	0	-0.0251426		627	0
O-P-	1	jeuve	ainsi	5	2.54	19	634	634	0	0.408384		634	0
O+P-	2	bében	bébé	4	2.1	19	474	474	0	-1.04124		474	0
O-P-	3	sutiz	blanc	5	2.51	19	527	527	0	-0.561052		527	0
O+P+	4	karte	carte	5	2.19	19	677	677	0	0.797971		677	0
O-P-	5	ploj	cinq	4	2.46	19	570	570	0	-0.171466		570	0
O+P+	6	clère	clair	5	1.8	19	498	498	0	-0.823797		498	0
O-P-	7	maip	cour	4	2.11	19	551	551	0	-0.343609		551	0
O-P-	8	dola	frein	5	1.12	19	887	887	0	2.7006	EXT
O+P-	9	futek	futé	4	0.51	19	724	724	0	1.2238		724	0
O+P-	10	senre	genre	5	1.87	19	524	524	0	-0.588233		524	0
O+P+	11	goçe	gosse	5	0.78	19	623	623	0	0.308723		623	0
O+P-	12	grond	grand	5	2.98	19	561	561	0	-0.253007		561	0
O+P+	13	grize	grise	5	1.54	19	501	501	0	-0.796616		501	0
O+P+	14	habie	habit	5	1.64	19	697	697	0	0.979174		697	0
O+P-	15	june	jaune	5	2.25	19	503	503	0	-0.778496		503	0
O+P+	16	manje	mange	5	2.28	19	798	798	0	1.89425		798	0
O+P-	17	parmo	parmi	5	2.16	19	991	991	0	3.64286	EXT
O-P-	18	clod	passe	5	2.5	19	631	631	0	0.381204		631	0
O+P-	19	pauf	peau	4	2.16	19	664	664	0	0.680189		664	0
O+P+	20	plen	plan	4	1.86	19	524	524	0	-0.588233		524	0
O-P-	21	fima	pose	4	1.96	19	633	633	0	0.399324		633	0
O+P+	22	quend	quand	5	3.17	19	628	628	0	0.354024		628	0
O-P-	23	alvom	série	5	1.85	19	658	658	0	0.625828		658	0
O+P+	24	stilo	stylo	5	1.59	19	570	570	0	-0.171466		570	0
O+P-	25	téleu	télé	4	1.6	19	718	718	0	1.16944		718	0
O-P-	26	glad	très	4	3.23	19	618	618	0	0.263422		618	0
O+P-	27	vrun	vrai	4	2.63	19	539	539	0	-0.45233		539	0
O+P-	28	aînej	aîné	4	0.86	19	542	542	0	-0.42515		542	0
O+P+	29	aprai	après	5	2.91	19	641	641	0	0.471806		641	0
O+P-	30	atez	assez	5	2.37	19	534	534	0	-0.497631		534	0
O+P+	31	ossi	aussi	5	2.99	19	759	759	0	1.5409		759	0
O-P-	32	tidra	belle	5	2.54	19	518	518	0	-0.642594		518	0
O-P-	33	piulo	café	4	2	19	531	531	0	-0.524812		531	0
O-P-	34	hirm	cage	4	1.92	19	508	508	0	-0.733195		508	0
O+P-	35	caude	cause	5	2.09	19	537	537	0	-0.470451		537	0
O-P-	36	galm	coin	4	2.15	19	599	599	0	0.091279		599	0
O+P-	37	porde	corde	5	1.94	19	497	497	0	-0.832857		497	0
O+P-	38	haox	eaux	4	1.62	19	935	935	0	3.13549	EXT
O+P+	39	fuzil	fusil	5	1.81	19	486	486	0	-0.932519		486	0
O+P-	40	hebou	hibou	5	1.69	19	537	537	0	-0.470451		537	0
O+P+	41	ider	idée	4	2.37	19	533	533	0	-0.506691		533	0
O-P-	42	umori	lampe	5	1.86	19	591	591	0	0.0187977		591	0
O-P-	43	kenu	mois	4	2.37	19	445	445	0	-1.30399		445	0
O+P+	44	nois	noix	4	1.72	19	641	641	0	0.471806		641	0
O+P-	45	orafe	orage	5	1.87	19	541	541	0	-0.43421		541	0
O+P-	46	parl	part	4	2.02	19	498	498	0	-0.823797		498	0
O+P+	47	plin	plein	5	2.22	19	463	463	0	-1.1409		463	0
O+P-	48	roune	reine	5	1.91	19	532	532	0	-0.515752		532	0
O-P-	49	kimpa	rôle	4	1.73	19	681	681	0	0.834212		681	0
O+P+	50	rouje	rouge	5	2.7	19	512	512	0	-0.696955		512	0
O+P+	51	ceau	seau	4	1.52	19	728	728	0	1.26004		728	0
O-P-	52	enbul	tapis	5	1.99	19	433	433	0	-1.41271		433	0
O-P-	53	quzi	vase	4	1.71	19	604	604	0	0.13658		604	0
O+P+	54	vant	vent	4	2.68	19	539	539	0	-0.45233		539	0
O-P-	55	lepo	assis	5	2.1	19	558	558	0	-0.280187		558	0
[truncated: 3,509 more rows]

## Sheet: EXP2-priming
CONDITION	ITEM	PRIME	TARGET	LET	FREQ	SUBJECT	RT (all)	RT	ERR	z	INFO	RT2	ERR2
O+P+	1	einsi	ainsi	5	2.54	1	559	559	0	-0.655627		559	0
O-P-	2	sajoi	bébé	4	2.1	1	635	635	0	-0.264574		635	0
O+P+	3	blans	blanc	5	2.51	1	496	496	0	-0.97979		496	0
O+P-	4	larte	carte	5	2.19	1	549	549	0	-0.707082		549	0
O+P+	5	cink	cinq	4	2.46	1	623	623	0	-0.326319		623	0
O+P-	6	clure	clair	5	1.8	1	556	556	0	-0.671063		556	0
O+P+	7	kour	cour	4	2.11	1	1324		1				1
O+P+	8	frin	frein	5	1.12	1	1616	1616	0	4.7831	EXT
O-P-	9	kolia	futé	4	0.51	1	670	670	0	-0.0844832		670	0
O-P-	10	clomb	genre	5	1.87	1	656	656	0	-0.156519		656	0
O+P-	11	gope	gosse	5	0.78	1	647	647	0	-0.202828		647	0
O-P-	12	bieux	grand	5	2.98	1	594	594	0	-0.475537		594	0
O+P-	13	grite	grise	5	1.54	1	1360	1360	0	3.46587	EXT
O+P-	14	habif	habit	5	1.64	1	562	562	0	-0.640191		562	0
O-P-	15	gofu	jaune	5	2.25	1	539	539	0	-0.758536		539	0
O+P-	16	manre	mange	5	2.28	1	511	511	0	-0.902608		511	0
O-P-	17	doste	parmi	5	2.16	1	583	583	0	-0.532137		583	0
O+P+	18	pace	passe	5	2.5	1	1324	1324	0	3.28063	EXT
O-P-	19	fril	peau	4	2.16	1	573	573	0	-0.583591		573	0
O+P-	20	plun	plan	4	1.86	1	666	666	0	-0.105065		666	0
O+P+	21	poze	pose	4	1.96	1	790	790	0	0.53297		790	0
O+P-	22	quind	quand	5	3.17	1	549	549	0	-0.707082		549	0
O+P+	23	cérie	série	5	1.85	1	791	791	0	0.538115		791	0
O+P-	24	stulo	stylo	5	1.59	1	520	520	0	-0.856299		520	0
O-P-	25	acuid	télé	4	1.6	1	551	551	0	-0.696791		551	0
O+P+	26	trai	très	4	3.23	1	637	637	0	-0.254283		637	0
O-P-	27	omse	vrai	4	2.63	1	547	547	0	-0.717372		547	0
O-P-	28	carom	aîné	4	0.86	1	575	575	0	-0.5733		575	0
O+P-	29	aproi	après	5	2.91	1	551	551	0	-0.696791		551	0
O-P-	30	dilo	assez	5	2.37	1	570	570	0	-0.599027		570	0
O+P-	31	essi	aussi	5	2.99	1	626	626	0	-0.310883		626	0
O+P+	32	baile	belle	5	2.54	1	630	630	0	-0.290301		630	0
O+P+	33	cafer	café	4	2	1	521	521	0	-0.851154		521	0
O+P+	34	caje	cage	4	1.92	1	624	624	0	-0.321173		624	0
O-P-	35	groid	cause	5	2.09	1	574	574	0	-0.578446		574	0
O+P+	36	koin	coin	4	2.15	1	560	560	0	-0.650482		560	0
O-P-	37	blait	corde	5	1.94	1	623	623	0	-0.326319		623	0
O-P-	38	sicy	eaux	4	1.62	1	554	554	0	-0.681354		554	0
O+P-	39	funil	fusil	5	1.81	1	620	620	0	-0.341755		620	0
O-P-	40	raseu	hibou	5	1.69	1	909	909	0	1.14528		909	0
O+P-	41	iden	idée	4	2.37	1	716	716	0	0.152207		716	0
O+P+	42	lempe	lampe	5	1.86	1	586	586	0	-0.5167		586	0
O+P+	43	moie	mois	4	2.37	1	736	736	0	0.255116		736	0
O+P-	44	noiq	noix	4	1.72	1	673	673	0	-0.0690469		673	0
O-P-	45	imnuz	orage	5	1.87	1	565	565	0	-0.624754		565	0
O-P-	46	lebi	part	4	2.02	1	950	950	0	1.35624		950	0
O+P-	47	plef	plein	5	2.22	1	726	726	0	0.203661		726	0
O-P-	48	hacot	reine	5	1.91	1	658	658	0	-0.146229		658	0
O+P+	49	raule	rôle	4	1.73	1	620	620	0	-0.341755		620	0
O+P-	50	roude	rouge	5	2.7	1	592	592	0	-0.485828		592	0
O+P-	51	deau	seau	4	1.52	1	749	749	0	0.322007		749	0
O+P+	52	tapys	tapis	5	1.99	1	732	732	0	0.234534		732	0
O+P+	53	vaze	vase	4	1.71	1	580	580	0	-0.547573		580	0
O+P-	54	vunt	vent	4	2.68	1	683	683	0	-0.0175925		683	0
O+P+	55	aÃ§is	assis	5	2.1	1	783	783	0	0.496952		783	0
O+P-	56	avint	avant	5	2.72	1	699	699	0	0.0647345		699	0
O-P-	57	pode	cassé	5	1.52	1	726	726	0	0.203661		726	0
O+P-	58	joup	coup	4	2.69	1	716	716	0	0.152207		716	0
O+P+	59	anvie	envie	5	2.16	1	652	652	0	-0.177101		652	0
O+P+	60	fylm	film	4	2.09	1	599	599	0	-0.449809		599	0
O-P-	61	lapas	forêt	5	2.57	1	617	617	0	-0.357192		617	0
O+P+	62	froix	froid	5	2.32	1	728	728	0	0.213952		728	0
O-P-	63	apant	fusée	5	1.84	1	639	639	0	-0.243992		639	0
O-P-	64	ousto	grain	5	1.64	1	1697	1697	0	5.19988	EXT
O+P+	65	larje	large	5	1.95	1	654	654	0	-0.16681		654	0
O+P-	66	luste	liste	5	2.22	1	604	604	0	-0.424082		604	0
O+P-	67	muin	main	4	2.66	1	598	598	0	-0.454955		598	0
O+P-	68	mémur	mémé	4	1.13	1	1134	1134	0	2.303		1134	0
O+P+	69	motau	moto	4	1.81	1	575	575	0	-0.5733		575	0
O+P-	70	munée	musée	5	1.71	1	659	659	0	-0.141083		659	0
O-P-	71	filp	nord	4	1.77	1	671	671	0	-0.0793378		671	0
O+P-	72	objui	objet	5	2.13	1	667	667	0	-0.0999196		667	0
O+P+	73	onkle	oncle	5	2.16	1	625	625	0	-0.316028		625	0
O+P-	74	pame	page	4	2.46	1	623	623	0	-0.326319		623	0
O+P+	75	pein	pain	4	2.3	1	786	786	0	0.512388		786	0
O+P+	76	péper	pépé	4	0.83	1	585	585	0	-0.521846		585	0
O-P-	77	riroc	plage	5	1.91	1	699	699	0	0.0647345		699	0
O-P-	78	centu	radio	5	1.77	1	678	678	0	-0.0433197		678	0
O-P-	79	ploin	sucre	5	2.04	1	608	608	0	-0.403501		608	0
O-P-	80	harun	volé	4	1.62	1	749	749	0	0.322007		749	0
O+P-	81	voul	vous	4	3.48	1	707	707	0	0.105898		707	0
O+P-	82	âged	âgée	4	0.67	1	663	663	0	-0.120501		663	0
O+P+	83	brein	brin	4	1.31	1	1316		1				1
O-P-	84	jolat	chose	5	2.65	1	653	653	0	-0.171956		653	0
O+P+	85	cler	clef	4	1.45	1	636	636	0	-0.259428		636	0
O+P-	86	domme	comme	5	3.36	1	650	650	0	-0.187392		650	0
O+P-	87	caote	côte	4	1.82	1	664	664	0	-0.115356		664	0
O-P-	88	braf	doigt	5	1.93	1	627	627	0	-0.305737		627	0
O+P+	89	douse	douze	5	1.78	1	724	724	0	0.193371		724	0
O+P+	90	ékran	écran	5	1.65	1	735	735	0	0.24997		735	0
O+P+	91	anfin	enfin	5	2.51	1	627	627	0	-0.305737		627	0
O+P-	92	intre	entre	5	2.77	1	750	750	0	0.327152		750	0
O-P-	93	fusox	étage	5	1.98	1	566	566	0	-0.619609		566	0
O+P-	94	faig	faim	4	2.2	1	681	681	0	-0.0278834		681	0
O+P+	95	fôte	faute	5	1.69	1	668	668	0	-0.0947741		668	0
O+P-	96	jolu	joli	4	2.11	1	633	633	0	-0.274865		633	0
O+P+	97	maie	mais	4	3.51	1	600	600	0	-0.444664		600	0
O+P-	98	nuare	nuage	5	1.91	1	634	634	0	-0.269719		634	0
O+P+	99	pyste	piste	5	1.85	1	640	640	0	-0.238846		640	0
O+P+	100	prai	près	4	2.6	1	756	756	0	0.358025		756	0
O+P-	101	rone	rose	4	1.87	1	694	694	0	0.0390073		694	0
O-P-	102	guici	rosée	5	1.11	1	822	822	0	0.697624		822	0
O-P-	103	ragui	selon	5	2.13	1	621	621	0	-0.33661		621	0
O-P-	104	camde	sirop	5	1.59	1	647	647	0	-0.202828		647	0
O-P-	105	ainco	sujet	5	2.31	1	623	623	0	-0.326319		623	0
O+P-	106	tipu	tissu	5	1.71	1	582	582	0	-0.537282		582	0
O-P-	107	glove	train	5	2.47	1	535		1				1
O-P-	108	anent	voici	5	2.59	1	1093	1093	0	2.09204		1093	0
O+P-	1	oinsi	ainsi	5	2.54	2	646	646	0	0.353889		646	0
O+P+	2	béber	bébé	4	2.1	2	565	565	0	-0.475394		565	0
O+P-	3	blano	blanc	5	2.51	2	557	557	0	-0.557298		557	0
O-P-	4	funol	carte	5	2.19	2	694	694	0	0.845316		694	0
O+P-	5	cinf	cinq	4	2.46	2	583	583	0	-0.291109		583	0
O-P-	6	bouve	clair	5	1.8	2	507	507	0	-1.0692		507	0
O+P-	7	gour	cour	4	2.11	2	624	624	0	0.128652		624	0
O+P-	8	frun	frein	5	1.12	2	563	563	0	-0.49587		563	0
O+P+	9	futer	futé	4	0.51	2	702	702	0	0.92722		702	0
O+P+	10	jenre	genre	5	1.87	2	653	653	0	0.425555		653	0
O-P-	11	piun	gosse	5	0.78	2	538	538	0	-0.751821		538	0
O+P+	12	grend	grand	5	2.98	2	654	654	0	0.435794		654	0
O-P-	13	afant	grise	5	1.54	2	583	583	0	-0.291109		583	0
O-P-	14	englo	habit	5	1.64	2	980	980	0	3.7734	EXT
O+P+	15	jône	jaune	5	2.25	2	594	594	0	-0.17849		594	0
O-P-	16	doils	mange	5	2.28	2	607	607	0	-0.0453952		607	0
O+P+	17	parmy	parmi	5	2.16	2	531	531	0	-0.823488		531	0
O+P-	18	pave	passe	5	2.5	2	651	651	0	0.405079		651	0
O+P+	19	paux	peau	4	2.16	2	566	566	0	-0.465156		566	0
O-P-	20	sart	plan	4	1.86	2	552	552	0	-0.608488		552	0
O+P-	21	poje	pose	4	1.96	2	591	591	0	-0.209204		591	0
O-P-	22	lompe	quand	5	3.17	2	617	617	0	0.0569854		617	0
O+P-	23	dérie	série	5	1.85	2	571	571	0	-0.413965		571	0
O-P-	24	jaive	stylo	5	1.59	2	611	611	0	-0.00444293		611	0
O+P+	25	téler	télé	4	1.6	2	590	590	0	-0.219442		590	0
O+P-	26	tran	très	4	3.23	2	624	624	0	0.128652		624	0
O+P+	27	vret	vrai	4	2.63	2	569	569	0	-0.434441		569	0
O+P+	28	aîner	aîné	4	0.86	2	580	580	0	-0.321823		580	0
O-P-	29	veuco	après	5	2.91	2	584	584	0	-0.28087		584	0
O+P+	30	aÃ§ez	assez	5	2.37	2	535	535	0	-0.782535		535	0
O-P-	31	lenu	aussi	5	2.99	2	574	574	0	-0.383251		574	0
O+P-	32	boile	belle	5	2.54	2	604	604	0	-0.0761093		604	0
O+P-	33	cafel	café	4	2	2	570	570	0	-0.424203		570	0
O+P-	34	cate	cage	4	1.92	2	744	744	0	1.35722		744	0
O+P+	35	cauze	cause	5	2.09	2	604	604	0	-0.0761093		604	0
O+P-	36	toin	coin	4	2.15	2	629	629	0	0.179842		629	0
O+P+	37	korde	corde	5	1.94	2	644	644	0	0.333413		644	0
O+P+	38	haux	eaux	4	1.62	2	1019	1019	0	4.17268	EXT
O-P-	39	ogran	fusil	5	1.81	2	629	629	0	0.179842		629	0
O+P+	40	hybou	hibou	5	1.69	2	574	574	0	-0.383251		574	0
O-P-	41	frou	idée	4	2.37	2	632		1				1
O+P-	42	lompe	lampe	5	1.86	2	566	566	0	-0.465156		566	0
O+P-	43	moik	mois	4	2.37	2	603	603	0	-0.0863474		603	0
O-P-	44	trof	noix	4	1.72	2	634	634	0	0.231032		634	0
O+P+	45	oraje	orage	5	1.87	2	593	593	0	-0.188728		593	0
O+P+	46	pare	part	4	2.02	2	666	666	0	0.55865		666	0
O-P-	47	guca	plein	5	2.22	2	543	543	0	-0.700631		543	0
O+P+	48	raine	reine	5	1.91	2	538	538	0	-0.751821		538	0
O+P-	49	riule	rôle	4	1.73	2	655	655	0	0.446032		655	0
O-P-	50	labis	rouge	5	2.7	2	558	558	0	-0.54706		558	0
O-P-	51	kiln	seau	4	1.52	2	1012	1012	0	4.10102	EXT
O+P-	52	tapus	tapis	5	1.99	2	705	705	0	0.957934		705	0
O+P-	53	vade	vase	4	1.71	2	551	551	0	-0.618726		551	0
O-P-	54	rial	vent	4	2.68	2	671	671	0	0.609841		671	0
O+P-	55	apis	assis	5	2.1	2	857	857	0	2.51412	EXT
O-P-	56	corge	avant	5	2.72	2	527	527	0	-0.86444		527	0
O+P+	57	caÃ§é	cassé	5	1.52	2	603	603	0	-0.0863474		603	0
O-P-	58	dati	coup	4	2.69	2	634	634	0	0.231032		634	0
O+P-	59	onvie	envie	5	2.16	2	599	599	0	-0.1273		599	0
O+P-	60	folm	film	4	2.09	2	533	533	0	-0.803011		533	0
O+P+	61	forai	forêt	5	2.57	2	615	615	0	0.0365093		615	0
O+P-	62	froil	froid	5	2.32	2	568	568	0	-0.444679		568	0
O+P+	63	fuzée	fusée	5	1.84	2	575	575	0	-0.373013		575	0
O+P+	64	grein	grain	5	1.64	2	954	954	0	3.50721	EXT
O+P-	65	larne	large	5	1.95	2	708	708	0	0.988649		708	0
O-P-	66	fopra	liste	5	2.22	2	587	587	0	-0.250156		587	0
O-P-	67	eslu	main	4	2.66	2	546	546	0	-0.669917		546	0
O-P-	68	olsar	mémé	4	1.13	2	546	546	0	-0.669917		546	0
O+P-	69	motai	moto	4	1.81	2	554	554	0	-0.588012		554	0
O-P-	70	polsa	musée	5	1.71	2	655	655	0	0.446032		655	0
O+P+	71	nore	nord	4	1.77	2	600	600	0	-0.117062		600	0
O-P-	72	asupi	objet	5	2.13	2	572	572	0	-0.403727		572	0
O+P-	73	onsle	oncle	5	2.16	2	608	608	0	-0.0351571		608	0
O-P-	74	coir	page	4	2.46	2	628	628	0	0.169604		628	0
O+P-	75	puin	pain	4	2.3	2	786	786	0	1.78722		786	0
O+P-	76	pépen	pépé	4	0.83	2	582	582	0	-0.301347		582	0
O+P+	77	plaje	plage	5	1.91	2	520	520	0	-0.936106		520	0
O+P+	78	radyo	radio	5	1.77	2	600	600	0	-0.117062		600	0
O+P+	79	sukre	sucre	5	2.04	2	515	515	0	-0.987296		515	0
O+P+	80	vaulé	volé	4	1.62	2	637	637	0	0.261747		637	0
O-P-	81	diny	vous	4	3.48	2	654	654	0	0.435794		654	0
O-P-	82	remp	âgée	4	0.67	2	545	545	0	-0.680155		545	0
O+P-	83	bruin	brin	4	1.31	2	642		1				1
O+P+	84	choze	chose	5	2.65	2	586	586	0	-0.260394		586	0
O+P-	85	clir	clef	4	1.45	2	582	582	0	-0.301347		582	0
O-P-	86	biant	comme	5	3.36	2	621	621	0	0.0979376		621	0
O-P-	87	saril	côte	4	1.82	2	529	529	0	-0.843964		529	0
O+P+	88	doix	doigt	5	1.93	2	595	595	0	-0.168252		595	0
O+P-	89	doure	douze	5	1.78	2	676	676	0	0.661031		676	0
O+P-	90	ésran	écran	5	1.65	2	594	594	0	-0.17849		594	0
O+P-	91	onfin	enfin	5	2.51	2	542	542	0	-0.710869		542	0
O-P-	92	bloic	entre	5	2.77	2	729	729	0	1.20365		729	0
O+P+	93	étaje	étage	5	1.98	2	544	544	0	-0.690393		544	0
O-P-	94	sorl	faim	4	2.2	2	505	505	0	-1.08968		505	0
O+P-	95	fite	faute	5	1.69	2	498	498	0	-1.16134		498	0
O-P-	96	buat	joli	4	2.11	2	538	538	0	-0.751821		538	0
O+P-	97	maig	mais	4	3.51	2	560	560	0	-0.526584		560	0
O-P-	98	ploid	nuage	5	1.91	2	625	625	0	0.13889		625	0
O+P-	99	puste	piste	5	1.85	2	554	554	0	-0.588012		554	0
O+P-	100	pran	près	4	2.6	2	538	538	0	-0.751821		538	0
O-P-	101	fuli	rose	4	1.87	2	596	596	0	-0.158014		596	0
O+P+	102	roser	rosée	5	1.11	2	618	618	0	0.0672235		618	0
O+P+	103	celon	selon	5	2.13	2	521	521	0	-0.925868		521	0
O+P+	104	sirau	sirop	5	1.59	2	600	600	0	-0.117062		600	0
O+P+	105	sujai	sujet	5	2.31	2	707	707	0	0.978411		707	0
O-P-	106	olan	tissu	5	1.71	2	461	461	0	-1.54015		461	0
O+P+	107	trein	train	5	2.47	2	573	573	0	-0.393489		573	0
O+P+	108	voicy	voici	5	2.59	2	504	504	0	-1.09992		504	0
O-P-	1	jeuve	ainsi	5	2.54	3	646	646	0	0.579506		646	0
O+P-	2	bében	bébé	4	2.1	3	527	527	0	-0.776165		527	0
O-P-	3	sutiz	blanc	5	2.51	3	597	597	0	0.0212885		597	0
O+P+	4	karte	carte	5	2.19	3	603	603	0	0.0896416		603	0
O-P-	5	ploj	cinq	4	2.46	3	696	696	0	1.14912		696	0
O+P+	6	clère	clair	5	1.8	3	681	681	0	0.978233		681	0
O-P-	7	maip	cour	4	2.11	3	859	859	0	3.00604	EXT
O-P-	8	dola	frein	5	1.12	3	595	595	0	-0.00149595		595	0
O+P-	9	futek	futé	4	0.51	3	911	911	0	3.59844	EXT
O+P-	10	senre	genre	5	1.87	3	704	704	0	1.24025		704	0
O+P+	11	goçe	gosse	5	0.78	3	546		1				1
O+P-	12	grond	grand	5	2.98	3	692	692	0	1.10355		692	0
O+P+	13	grize	grise	5	1.54	3	591	591	0	-0.0470647		591	0
O+P+	14	habie	habit	5	1.64	3	491	491	0	-1.18628		491	0
O+P-	15	june	jaune	5	2.25	3	552	552	0	-0.49136		552	0
O+P+	16	manje	mange	5	2.28	3	487	487	0	-1.23185		487	0
O+P-	17	parmo	parmi	5	2.16	3	613	613	0	0.203564		613	0
O-P-	18	clod	passe	5	2.5	3	651	651	0	0.636467		651	0
O+P-	19	pauf	peau	4	2.16	3	774	774	0	2.03771		774	0
O+P+	20	plen	plan	4	1.86	3	634		1				1
O-P-	21	fima	pose	4	1.96	3	683	683	0	1.00102		683	0
O+P+	22	quend	quand	5	3.17	3	543	543	0	-0.59389		543	0
O-P-	23	alvom	série	5	1.85	3	794	794	0	2.26555		794	0
O+P+	24	stilo	stylo	5	1.59	3	610	610	0	0.169387		610	0
O+P-	25	téleu	télé	4	1.6	3	696	696	0	1.14912		696	0
O-P-	26	glad	très	4	3.23	3	624	624	0	0.328878		624	0
O+P-	27	vrun	vrai	4	2.63	3	573	573	0	-0.252124		573	0
O+P-	28	aînej	aîné	4	0.86	3	491		1				1
O+P+	29	aprai	après	5	2.91	3	557	557	0	-0.434399		557	0
O+P-	30	atez	assez	5	2.37	3	582	582	0	-0.149595		582	0
O+P+	31	ossi	aussi	5	2.99	3	539		1				1
O-P-	32	tidra	belle	5	2.54	3	552	552	0	-0.49136		552	0
O-P-	33	piulo	café	4	2	3	565	565	0	-0.343262		565	0
O-P-	34	hirm	cage	4	1.92	3	551	551	0	-0.502753		551	0
O+P-	35	caude	cause	5	2.09	3	581	581	0	-0.160987		581	0
O-P-	36	galm	coin	4	2.15	3	528		1				1
O+P-	37	porde	corde	5	1.94	3	548	548	0	-0.536929		548	0
O+P-	38	haox	eaux	4	1.62	3	686	686	0	1.03519		686	0
O+P+	39	fuzil	fusil	5	1.81	3	541	541	0	-0.616675		541	0
O+P-	40	hebou	hibou	5	1.69	3	591	591	0	-0.0470647		591	0
O+P+	41	ider	idée	4	2.37	3	561		1				1
O-P-	42	umori	lampe	5	1.86	3	561	561	0	-0.388831		561	0
O-P-	43	kenu	mois	4	2.37	3	579	579	0	-0.183771		579	0
O+P+	44	nois	noix	4	1.72	3	674	674	0	0.898488		674	0
O+P-	45	orafe	orage	5	1.87	3	679	679	0	0.955449		679	0
O+P-	46	parl	part	4	2.02	3	713	713	0	1.34278		713	0
O+P+	47	plin	plein	5	2.22	3	521	521	0	-0.844519		521	0
O+P-	48	roune	reine	5	1.91	3	566	566	0	-0.33187		566	0
O-P-	49	kimpa	rôle	4	1.73	3	797		1				1
O+P+	50	rouje	rouge	5	2.7	3	557	557	0	-0.434399		557	0
O+P+	51	ceau	seau	4	1.52	3	716	716	0	1.37696		716	0
O-P-	52	enbul	tapis	5	1.99	3	556	556	0	-0.445792		556	0
O-P-	53	quzi	vase	4	1.71	3	646	646	0	0.579506		646	0
O+P+	54	vant	vent	4	2.68	3	536	536	0	-0.673636		536	0
O-P-	55	lepo	assis	5	2.1	3	534	534	0	-0.69642		534	0
O+P+	56	avent	avant	5	2.72	3	651	651	0	0.636467		651	0
O+P-	57	caté	cassé	5	1.52	3	589	589	0	-0.0698491		589	0
O+P+	58	koup	coup	4	2.69	3	482	482	0	-1.28881		482	0
O-P-	59	aphys	envie	5	2.16	3	559	559	0	-0.411615		559	0
O-P-	60	erat	film	4	2.09	3	574	574	0	-0.240732		574	0
O+P-	61	forau	forêt	5	2.57	3	535	535	0	-0.685028		535	0
O-P-	62	acant	froid	5	2.32	3	508	508	0	-0.992617		508	0
O+P-	63	fubée	fusée	5	1.84	3	554	554	0	-0.468576		554	0
O+P-	64	gruin	grain	5	1.64	3	521	521	0	-0.844519		521	0
O-P-	65	dunil	large	5	1.95	3	574	574	0	-0.240732		574	0
O+P+	66	lyste	liste	5	2.22	3	680	680	0	0.966841		680	0
O+P+	67	mein	main	4	2.66	3	516	516	0	-0.90148		516	0
O+P+	68	mémer	mémé	4	1.13	3	467	467	0	-1.4597		467	0
O-P-	69	phida	moto	4	1.81	3	518	518	0	-0.878695		518	0
O+P+	70	muzée	musée	5	1.71	3	521	521	0	-0.844519		521	0
O+P-	71	nory	nord	4	1.77	3	543	543	0	-0.59389		543	0
O+P+	72	objai	objet	5	2.13	3	527	527	0	-0.776165		527	0
O-P-	73	tidas	oncle	5	2.16	3	573	573	0	-0.252124		573	0
O+P+	74	paje	page	4	2.46	3	597	597	0	0.0212885		597	0
O-P-	75	solc	pain	4	2.3	3	655	655	0	0.682036		655	0
O-P-	76	sanic	pépé	4	0.83	3	533	533	0	-0.707812		533	0
O+P-	77	plare	plage	5	1.91	3	510	510	0	-0.969833		510	0
O+P-	78	radeo	radio	5	1.77	3	533	533	0	-0.707812		533	0
O+P-	79	sudre	sucre	5	2.04	3	607	607	0	0.13521		607	0
O+P-	80	vanlé	volé	4	1.62	3	425		1				1
O+P+	81	voux	vous	4	3.48	3	721	721	0	1.43392		721	0
O+P+	82	âger	âgée	4	0.67	3	500	500	0	-1.08375		500	0
O-P-	83	osopa	brin	4	1.31	3	689	689	0	1.06937		689	0
O+P-	84	chole	chose	5	2.65	3	532	532	0	-0.719204		532	0
O-P-	85	pado	clef	4	1.45	3	553	553	0	-0.479968		553	0
O+P+	86	komme	comme	5	3.36	3	501	501	0	-1.07236		501	0
O+P+	87	caute	côte	4	1.82	3	810	810	0	2.44783		810	0
O+P-	88	doir	doigt	5	1.93	3	589	589	0	-0.0698491		589	0
O-P-	89	aimbi	douze	5	1.78	3	891	891	0	3.37059	EXT
O-P-	90	tumpe	écran	5	1.65	3	524	524	0	-0.810342		524	0
O-P-	91	datsu	enfin	5	2.51	3	562	562	0	-0.377439		562	0
O+P+	92	antre	entre	5	2.77	3	533		1				1
O+P-	93	étaze	étage	5	1.98	3	499	499	0	-1.09515		499	0
O+P+	94	fain	faim	4	2.2	3	558	558	0	-0.423007		558	0
O-P-	95	mird	faute	5	1.69	3	552	552	0	-0.49136		552	0
O+P+	96	joly	joli	4	2.11	3	525	525	0	-0.79895		525	0
O-P-	97	coum	mais	4	3.51	3	587	587	0	-0.0926335		587	0
O+P+	98	nuaje	nuage	5	1.91	3	597	597	0	0.0212885		597	0
O-P-	99	cerlo	piste	5	1.85	3	623	623	0	0.317486		623	0
O-P-	100	libe	près	4	2.6	3	626	626	0	0.351662		626	0
O+P+	101	roze	rose	4	1.87	3	547	547	0	-0.548321		547	0
O+P-	102	rosen	rosée	5	1.11	3	551	551	0	-0.502753		551	0
O+P-	103	felon	selon	5	2.13	3	577	577	0	-0.206556		577	0
O+P-	104	siran	sirop	5	1.59	3	569	569	0	-0.297693		569	0
O+P-	105	sujat	sujet	5	2.31	3	510	510	0	-0.969833		510	0
O+P+	106	tiÃ§u	tissu	5	1.71	3	508	508	0	-0.992617		508	0
O+P-	107	truin	train	5	2.47	3	562	562	0	-0.377439		562	0
O+P-	108	voicu	voici	5	2.59	3	543	543	0	-0.59389		543	0
O+P-	1	oinsi	ainsi	5	2.54	4	542	542	0	-1.13684		542	0
O+P+	2	béber	bébé	4	2.1	4	621	621	0	-0.330817		621	0
O+P-	3	blano	blanc	5	2.51	4	530	530	0	-1.25927		530	0
O-P-	4	funol	carte	5	2.19	4	658	658	0	0.0466854		658	0
O+P-	5	cinf	cinq	4	2.46	4	565	565	0	-0.902172		565	0
O-P-	6	bouve	clair	5	1.8	4	622	622	0	-0.320614		622	0
O+P-	7	gour	cour	4	2.11	4	1013	1013	0	3.66867	EXT
O+P-	8	frun	frein	5	1.12	4	675	675	0	0.220132		675	0
O+P+	9	futer	futé	4	0.51	4	695	695	0	0.424188		695	0
O+P+	10	jenre	genre	5	1.87	4	585	585	0	-0.698117		585	0
O-P-	11	piun	gosse	5	0.78	4	973	973	0	3.26056	EXT
O+P+	12	grend	grand	5	2.98	4	662	662	0	0.0874965		662	0
O-P-	13	afant	grise	5	1.54	4	1119		1				1
O-P-	14	englo	habit	5	1.64	4	755	755	0	1.03635		755	0
O+P+	15	jône	jaune	5	2.25	4	564	564	0	-0.912375		564	0
O-P-	16	doils	mange	5	2.28	4	607	607	0	-0.473656		607	0
O+P+	17	parmy	parmi	5	2.16	4	902		1				1
O+P-	18	pave	passe	5	2.5	4	700	700	0	0.475202		700	0
O+P+	19	paux	peau	4	2.16	4	633	633	0	-0.208384		633	0
O-P-	20	sart	plan	4	1.86	4	647	647	0	-0.0655451		647	0
O+P-	21	poje	pose	4	1.96	4	677	677	0	0.240538		677	0
O-P-	22	lompe	quand	5	3.17	4	567	567	0	-0.881767		567	0
O+P-	23	dérie	série	5	1.85	4	1183		1				1
O-P-	24	jaive	stylo	5	1.59	4	695	695	0	0.424188		695	0
O+P+	25	téler	télé	4	1.6	4	787	787	0	1.36284		787	0
O+P-	26	tran	très	4	3.23	4	742		1				1
O+P+	27	vret	vrai	4	2.63	4	548	548	0	-1.07562		548	0
O+P+	28	aîner	aîné	4	0.86	4	609	609	0	-0.45325		609	0
O-P-	29	veuco	après	5	2.91	4	642	642	0	-0.116559		642	0
O+P+	30	aÃ§ez	assez	5	2.37	4	635	635	0	-0.187978		635	0
O-P-	31	lenu	aussi	5	2.99	4	656	656	0	0.0262799		656	0
O+P-	32	boile	belle	5	2.54	4	682	682	0	0.291552		682	0
O+P-	33	cafel	café	4	2	4	579	579	0	-0.759333		579	0
O+P-	34	cate	cage	4	1.92	4	626	626	0	-0.279803		626	0
O+P+	35	cauze	cause	5	2.09	4	677	677	0	0.240538		677	0
O+P-	36	toin	coin	4	2.15	4	559	559	0	-0.963389		559	0
O+P+	37	korde	corde	5	1.94	4	682	682	0	0.291552		682	0
O+P+	38	haux	eaux	4	1.62	4	531	531	0	-1.24907		531	0
O-P-	39	ogran	fusil	5	1.81	4	694	694	0	0.413985		694	0
O+P+	40	hybou	hibou	5	1.69	4	497	497	0	-1.59596		497	0
O-P-	41	frou	idée	4	2.37	4	558		1				1
O+P-	42	lompe	lampe	5	1.86	4	626	626	0	-0.279803		626	0
O+P-	43	moik	mois	4	2.37	4	1020	1020	0	3.74009	EXT
O-P-	44	trof	noix	4	1.72	4	688	688	0	0.352768		688	0
O+P+	45	oraje	orage	5	1.87	4	617	617	0	-0.371628		617	0
O+P+	46	pare	part	4	2.02	4	642	642	0	-0.116559		642	0
O-P-	47	guca	plein	5	2.22	4	733	733	0	0.811893		733	0
O+P+	48	raine	reine	5	1.91	4	959	959	0	3.11772	EXT
O+P-	49	riule	rôle	4	1.73	4	553	553	0	-1.02461		553	0
O-P-	50	labis	rouge	5	2.7	4	609	609	0	-0.45325		609	0
O-P-	51	kiln	seau	4	1.52	4	637	637	0	-0.167573		637	0
O+P-	52	tapus	tapis	5	1.99	4	780	780	0	1.29142		780	0
O+P-	53	vade	vase	4	1.71	4	606	606	0	-0.483859		606	0
O-P-	54	rial	vent	4	2.68	4	785	785	0	1.34244		785	0
O+P-	55	apis	assis	5	2.1	4	646	646	0	-0.0757478		646	0
O-P-	56	corge	avant	5	2.72	4	702	702	0	0.495607		702	0
O+P+	57	caÃ§é	cassé	5	1.52	4	564	564	0	-0.912375		564	0
O-P-	58	dati	coup	4	2.69	4	650	650	0	-0.0349368		650	0
O+P-	59	onvie	envie	5	2.16	4	584	584	0	-0.70832		584	0
O+P-	60	folm	film	4	2.09	4	869	869	0	2.19947		869	0
O+P+	61	forai	forêt	5	2.57	4	498	498	0	-1.58576		498	0
O+P-	62	froil	froid	5	2.32	4	702	702	0	0.495607		702	0
O+P+	63	fuzée	fusée	5	1.84	4	686	686	0	0.332363		686	0
O+P+	64	grein	grain	5	1.64	4	731	731	0	0.791488		731	0
O+P-	65	larne	large	5	1.95	4	532	532	0	-1.23886		532	0
O-P-	66	fopra	liste	5	2.22	4	615	615	0	-0.392034		615	0
O-P-	67	eslu	main	4	2.66	4	554	554	0	-1.0144		554	0
O-P-	68	olsar	mémé	4	1.13	4	812		1				1
O+P-	69	motai	moto	4	1.81	4	611	611	0	-0.432845		611	0
O-P-	70	polsa	musée	5	1.71	4	722	722	0	0.699663		722	0
O+P+	71	nore	nord	4	1.77	4	605	605	0	-0.494061		605	0
O-P-	72	asupi	objet	5	2.13	4	589	589	0	-0.657306		589	0
O+P-	73	onsle	oncle	5	2.16	4	627	627	0	-0.2696		627	0
O-P-	74	coir	page	4	2.46	4	646	646	0	-0.0757478		646	0
O+P-	75	puin	pain	4	2.3	4	654	654	0	0.00587432		654	0
O+P-	76	pépen	pépé	4	0.83	4	726		1				1
O+P+	77	plaje	plage	5	1.91	4	632	632	0	-0.218587		632	0
O+P+	78	radyo	radio	5	1.77	4	668	668	0	0.148713		668	0
O+P+	79	sukre	sucre	5	2.04	4	489	489	0	-1.67758		489	0
O+P+	80	vaulé	volé	4	1.62	4	554		1				1
O-P-	81	diny	vous	4	3.48	4	579	579	0	-0.759333		579	0
O-P-	82	remp	âgée	4	0.67	4	645	645	0	-0.0859506		645	0
O+P-	83	bruin	brin	4	1.31	4	840		1				1
O+P+	84	choze	chose	5	2.65	4	614	614	0	-0.402236		614	0
O+P-	85	clir	clef	4	1.45	4	643	643	0	-0.106356		643	0
O-P-	86	biant	comme	5	3.36	4	671	671	0	0.179321		671	0
O-P-	87	saril	côte	4	1.82	4	652	652	0	-0.0145312		652	0
O+P+	88	doix	doigt	5	1.93	4	716	716	0	0.638446		716	0
O+P-	89	doure	douze	5	1.78	4	713	713	0	0.607838		713	0
O+P-	90	ésran	écran	5	1.65	4	692	692	0	0.39358		692	0
O+P-	91	onfin	enfin	5	2.51	4	727	727	0	0.750676		727	0
O-P-	92	bloic	entre	5	2.77	4	582	582	0	-0.728725		582	0
O+P+	93	étaje	étage	5	1.98	4	704	704	0	0.516013		704	0
O-P-	94	sorl	faim	4	2.2	4	699	699	0	0.464999		699	0
O+P-	95	fite	faute	5	1.69	4	621	621	0	-0.330817		621	0
O-P-	96	buat	joli	4	2.11	4	656	656	0	0.0262799		656	0
O+P-	97	maig	mais	4	3.51	4	743	743	0	0.913921		743	0
O-P-	98	ploid	nuage	5	1.91	4	642	642	0	-0.116559		642	0
O+P-	99	puste	piste	5	1.85	4	687	687	0	0.342566		687	0
O+P-	100	pran	près	4	2.6	4	639	639	0	-0.147167		639	0
O-P-	101	fuli	rose	4	1.87	4	610	610	0	-0.443048		610	0
O+P+	102	roser	rosée	5	1.11	4	678	678	0	0.250741		678	0
O+P+	103	celon	selon	5	2.13	4	640	640	0	-0.136964		640	0
O+P+	104	sirau	sirop	5	1.59	4	645	645	0	-0.0859506		645	0
O+P+	105	sujai	sujet	5	2.31	4	577	577	0	-0.779739		577	0
O-P-	106	olan	tissu	5	1.71	4	654	654	0	0.00587432		654	0
O+P+	107	trein	train	5	2.47	4	457	457	0	-2.00407		457	0
O+P+	108	voicy	voici	5	2.59	4	582	582	0	-0.728725		582	0
O-P-	1	jeuve	ainsi	5	2.54	5	821	821	0	0.983474		821	0
O+P-	2	bében	bébé	4	2.1	5	639	639	0	-0.396791		639	0
O-P-	3	sutiz	blanc	5	2.51	5	587	587	0	-0.791153		587	0
O+P+	4	karte	carte	5	2.19	5	597	597	0	-0.715314		597	0
O-P-	5	ploj	cinq	4	2.46	5	671	671	0	-0.154107		671	0
O+P+	6	clère	clair	5	1.8	5	576	576	0	-0.874576		576	0
O-P-	7	maip	cour	4	2.11	5	667	667	0	-0.184443		667	0
O-P-	8	dola	frein	5	1.12	5	774	774	0	0.627032		774	0
O+P-	9	futek	futé	4	0.51	5	812	812	0	0.915219		812	0
O+P-	10	senre	genre	5	1.87	5	736	736	0	0.338845		736	0
O+P+	11	goçe	gosse	5	0.78	5	548	548	0	-1.08692		548	0
O+P-	12	grond	grand	5	2.98	5	606	606	0	-0.647059		606	0
O+P+	13	grize	grise	5	1.54	5	814		1				1
O+P+	14	habie	habit	5	1.64	5	548	548	0	-1.08692		548	0
O+P-	15	june	jaune	5	2.25	5	537	537	0	-1.17035		537	0
O+P+	16	manje	mange	5	2.28	5	592	592	0	-0.753234		592	0
O+P-	17	parmo	parmi	5	2.16	5	660	660	0	-0.23753		660	0
O-P-	18	clod	passe	5	2.5	5	567	567	0	-0.942831		567	0
O+P-	19	pauf	peau	4	2.16	5	605	605	0	-0.654643		605	0
O+P+	20	plen	plan	4	1.86	5	557	557	0	-1.01867		557	0
O-P-	21	fima	pose	4	1.96	5	615	615	0	-0.578804		615	0
O+P+	22	quend	quand	5	3.17	5	575	575	0	-0.88216		575	0
O-P-	23	alvom	série	5	1.85	5	648	648	0	-0.328537		648	0
O+P+	24	stilo	stylo	5	1.59	5	1073	1073	0	2.89461	EXT
O+P-	25	téleu	télé	4	1.6	5	611	611	0	-0.60914		611	0
O-P-	26	glad	très	4	3.23	5	866	866	0	1.32475		866	0
O+P-	27	vrun	vrai	4	2.63	5	561	561	0	-0.988334		561	0
O+P-	28	aînej	aîné	4	0.86	5	776	776	0	0.6422		776	0
O+P+	29	aprai	après	5	2.91	5	629	629	0	-0.47263		629	0
O+P-	30	atez	assez	5	2.37	5	735	735	0	0.331261		735	0
O+P+	31	ossi	aussi	5	2.99	5	591	591	0	-0.760818		591	0
O-P-	32	tidra	belle	5	2.54	5	601	601	0	-0.684979		601	0
O-P-	33	piulo	café	4	2	5	604	604	0	-0.662227		604	0
O-P-	34	hirm	cage	4	1.92	5	761	761	0	0.528442		761	0
O+P-	35	caude	cause	5	2.09	5	779	779	0	0.664951		779	0
O-P-	36	galm	coin	4	2.15	5	1004	1004	0	2.37132		1004	0
O+P-	37	porde	corde	5	1.94	5	638	638	0	-0.404375		638	0
O+P-	38	haox	eaux	4	1.62	5	617	617	0	-0.563637		617	0
O+P+	39	fuzil	fusil	5	1.81	5	805	805	0	0.862132		805	0
O+P-	40	hebou	hibou	5	1.69	5	588	588	0	-0.783569		588	0
O+P+	41	ider	idée	4	2.37	5	593	593	0	-0.74565		593	0
O-P-	42	umori	lampe	5	1.86	5	880	880	0	1.43092		880	0
O-P-	43	kenu	mois	4	2.37	5	707	707	0	0.118912		707	0
O+P+	44	nois	noix	4	1.72	5	637	637	0	-0.411959		637	0
O+P-	45	orafe	orage	5	1.87	5	795	795	0	0.786293		795	0
O+P-	46	parl	part	4	2.02	5	660	660	0	-0.23753		660	0
O+P+	47	plin	plein	5	2.22	5	578	578	0	-0.859408		578	0
O+P-	48	roune	reine	5	1.91	5	744	744	0	0.399516		744	0
O-P-	49	kimpa	rôle	4	1.73	5	602	602	0	-0.677395		602	0
O+P+	50	rouje	rouge	5	2.7	5	600	600	0	-0.692563		600	0
O+P+	51	ceau	seau	4	1.52	5	862	862	0	1.29441		862	0
O-P-	52	enbul	tapis	5	1.99	5	751	751	0	0.452603		751	0
O-P-	53	quzi	vase	4	1.71	5	663	663	0	-0.214778		663	0
O+P+	54	vant	vent	4	2.68	5	599	599	0	-0.700146		599	0
O-P-	55	lepo	assis	5	2.1	5	593	593	0	-0.74565		593	0
O+P+	56	avent	avant	5	2.72	5	59		1				1
O+P-	57	caté	cassé	5	1.52	5	636	636	0	-0.419543		636	0
O+P+	58	koup	coup	4	2.69	5	976	976	0	2.15898		976	0
O-P-	59	aphys	envie	5	2.16	5	917	917	0	1.71153		917	0
O-P-	60	erat	film	4	2.09	5	766	766	0	0.566361		766	0
O+P-	61	forau	forêt	5	2.57	5	675	675	0	-0.123772		675	0
O-P-	62	acant	froid	5	2.32	5	603	603	0	-0.669811		603	0
O+P-	63	fubée	fusée	5	1.84	5	682	682	0	-0.0706847		682	0
O+P-	64	gruin	grain	5	1.64	5	846	846	0	1.17307		846	0
O-P-	65	dunil	large	5	1.95	5	815	815	0	0.937971		815	0
O+P+	66	lyste	liste	5	2.22	5	627	627	0	-0.487798		627	0
O+P+	67	mein	main	4	2.66	5	643	643	0	-0.366456		643	0
O+P+	68	mémer	mémé	4	1.13	5	923	923	0	1.75703		923	0
O-P-	69	phida	moto	4	1.81	5	756	756	0	0.490522		756	0
O+P+	70	muzée	musée	5	1.71	5	1245	1245	0	4.19904	EXT
O+P-	71	nory	nord	4	1.77	5	815	815	0	0.937971		815	0
O+P+	72	objai	objet	5	2.13	5	722	722	0	0.23267		722	0
O-P-	73	tidas	oncle	5	2.16	5	600	600	0	-0.692563		600	0
O+P+	74	paje	page	4	2.46	5	657	657	0	-0.260282		657	0
O-P-	75	solc	pain	4	2.3	5	669	669	0	-0.169275		669	0
O-P-	76	sanic	pépé	4	0.83	5	634	634	0	-0.434711		634	0
O+P-	77	plare	plage	5	1.91	5	921	921	0	1.74186		921	0
O+P-	78	radeo	radio	5	1.77	5	638	638	0	-0.404375		638	0
O+P-	79	sudre	sucre	5	2.04	5	618	618	0	-0.556053		618	0
O+P-	80	vanlé	volé	4	1.62	5	849	849	0	1.19582		849	0
O+P+	81	voux	vous	4	3.48	5	801	801	0	0.831797		801	0
O+P+	82	âger	âgée	4	0.67	5	631	631	0	-0.457462		631	0
O-P-	83	osopa	brin	4	1.31	5	842		1				1
O+P-	84	chole	chose	5	2.65	5	622	622	0	-0.525717		622	0
O-P-	85	pado	clef	4	1.45	5	686	686	0	-0.0403492		686	0
O+P+	86	komme	comme	5	3.36	5	582	582	0	-0.829072		582	0
O+P+	87	caute	côte	4	1.82	5	558	558	0	-1.01109		558	0
O+P-	88	doir	doigt	5	1.93	5	656	656	0	-0.267865		656	0
O-P-	89	aimbi	douze	5	1.78	5	828		1				1
O-P-	90	tumpe	écran	5	1.65	5	619	619	0	-0.548469		619	0
O-P-	91	datsu	enfin	5	2.51	5	587	587	0	-0.791153		587	0
O+P+	92	antre	entre	5	2.77	5	647	647	0	-0.33612		647	0
O+P-	93	étaze	étage	5	1.98	5	626	626	0	-0.495382		626	0
O+P+	94	fain	faim	4	2.2	5	607	607	0	-0.639475		607	0
O-P-	95	mird	faute	5	1.69	5	639	639	0	-0.396791		639	0
O+P+	96	joly	joli	4	2.11	5	526		1				1
O-P-	97	coum	mais	4	3.51	5	702	702	0	0.0809929		702	0
O+P+	98	nuaje	nuage	5	1.91	5	658	658	0	-0.252698		658	0
O-P-	99	cerlo	piste	5	1.85	5	736	736	0	0.338845		736	0
O-P-	100	libe	près	4	2.6	5	559	559	0	-1.0035		559	0
O+P+	101	roze	rose	4	1.87	5	547	547	0	-1.09451		547	0
O+P-	102	rosen	rosée	5	1.11	5	1090	1090	0	3.02354	EXT
O+P-	103	felon	selon	5	2.13	5	832	832	0	1.0669		832	0
O+P-	104	siran	sirop	5	1.59	5	597	597	0	-0.715314		597	0
O+P-	105	sujat	sujet	5	2.31	5	657	657	0	-0.260282		657	0
O+P+	106	tiÃ§u	tissu	5	1.71	5	572	572	0	-0.904911		572	0
O+P-	107	truin	train	5	2.47	5	555	555	0	-1.03384		555	0
O+P-	108	voicu	voici	5	2.59	5	766	766	0	0.566361		766	0
O+P+	1	einsi	ainsi	5	2.54	6	1638	1638	0	5.0729	EXT
O-P-	2	sajoi	bébé	4	2.1	6	605	605	0	-0.608182		605	0
O+P+	3	blans	blanc	5	2.51	6	584	584	0	-0.723673		584	0
O+P-	4	larte	carte	5	2.19	6	635	635	0	-0.443194		635	0
O+P+	5	cink	cinq	4	2.46	6	616	616	0	-0.547686		616	0
O+P-	6	clure	clair	5	1.8	6	648	648	0	-0.371699		648	0
O+P+	7	kour	cour	4	2.11	6	833	833	0	0.645727		833	0
O+P+	8	frin	frein	5	1.12	6	464	464	0	-1.38363		464	0
O-P-	9	kolia	futé	4	0.51	6	578	578	0	-0.756671		578	0
O-P-	10	clomb	genre	5	1.87	6	632	632	0	-0.459692		632	0
O+P-	11	gope	gosse	5	0.78	6	594	594	0	-0.668677		594	0
O-P-	12	bieux	grand	5	2.98	6	619	619	0	-0.531187		619	0
O+P-	13	grite	grise	5	1.54	6	627	627	0	-0.48719		627	0
O+P-	14	habif	habit	5	1.64	6	489	489	0	-1.24614		489	0
O-P-	15	gofu	jaune	5	2.25	6	594	594	0	-0.668677		594	0
O+P-	16	manre	mange	5	2.28	6	597	597	0	-0.652178		597	0
O-P-	17	doste	parmi	5	2.16	6	647	647	0	-0.377198		647	0
O+P+	18	pace	passe	5	2.5	6	702	702	0	-0.0747205		702	0
O-P-	19	fril	peau	4	2.16	6	551	551	0	-0.90516		551	0
O+P-	20	plun	plan	4	1.86	6	615	615	0	-0.553186		615	0
O+P+	21	poze	pose	4	1.96	6	750	750	0	0.18926		750	0
O+P-	22	quind	quand	5	3.17	6	712	712	0	-0.0197245		712	0
O+P+	23	cérie	série	5	1.85	6	676	676	0	-0.21771		676	0
O+P-	24	stulo	stylo	5	1.59	6	478	478	0	-1.30663		478	0
O-P-	25	acuid	télé	4	1.6	6	772		1				1
O+P+	26	trai	très	4	3.23	6	586	586	0	-0.712674		586	0
O-P-	27	omse	vrai	4	2.63	6	704	704	0	-0.0637213		704	0
O-P-	28	carom	aîné	4	0.86	6	726	726	0	0.0572699		726	0
O+P-	29	aproi	après	5	2.91	6	709	709	0	-0.0362233		709	0
O-P-	30	dilo	assez	5	2.37	6	922	922	0	1.13519		922	0
O+P-	31	essi	aussi	5	2.99	6	767	767	0	0.282753		767	0
O+P+	32	baile	belle	5	2.54	6	660	660	0	-0.305704		660	0
O+P+	33	cafer	café	4	2	6	595	595	0	-0.663178		595	0
O+P+	34	caje	cage	4	1.92	6	575	575	0	-0.77317		575	0
O-P-	35	groid	cause	5	2.09	6	685	685	0	-0.168214		685	0
O+P+	36	koin	coin	4	2.15	6	745	745	0	0.161762		745	0
O-P-	37	blait	corde	5	1.94	6	600	600	0	-0.63568		600	0
O-P-	38	sicy	eaux	4	1.62	6	691	691	0	-0.135216		691	0
O+P-	39	funil	fusil	5	1.81	6	814	814	0	0.541235		814	0
O-P-	40	raseu	hibou	5	1.69	6	823	823	0	0.590731		823	0
O+P-	41	iden	idée	4	2.37	6	682	682	0	-0.184712		682	0
O+P+	42	lempe	lampe	5	1.86	6	863	863	0	0.810715		863	0
O+P+	43	moie	mois	4	2.37	6	1237	1237	0	2.86756	EXT
O+P-	44	noiq	noix	4	1.72	6	694	694	0	-0.118717		694	0
O-P-	45	imnuz	orage	5	1.87	6	1102	1102	0	2.12512		1102	0
O-P-	46	lebi	part	4	2.02	6	880	880	0	0.904208		880	0
O+P-	47	plef	plein	5	2.22	6	498	498	0	-1.19664		498	0
O-P-	48	hacot	reine	5	1.91	6	654		1				1
O+P+	49	raule	rôle	4	1.73	6	582	582	0	-0.734672		582	0
O+P-	50	roude	rouge	5	2.7	6	509	509	0	-1.13614		509	0
O+P-	51	deau	seau	4	1.52	6	638	638	0	-0.426695		638	0
O+P+	52	tapys	tapis	5	1.99	6	745	745	0	0.161762		745	0
O+P+	53	vaze	vase	4	1.71	6	608	608	0	-0.591683		608	0
O+P-	54	vunt	vent	4	2.68	6	731	731	0	0.0847679		731	0
O+P+	55	aÃ§is	assis	5	2.1	6	540	540	0	-0.965656		540	0
O+P-	56	avint	avant	5	2.72	6	657	657	0	-0.322202		657	0
O-P-	57	pode	cassé	5	1.52	6	999	999	0	1.55866		999	0
O+P-	58	joup	coup	4	2.69	6	714	714	0	-0.00872533		714	0
O+P+	59	anvie	envie	5	2.16	6	544	544	0	-0.943657		544	0
O+P+	60	fylm	film	4	2.09	6	794	794	0	0.431243		794	0
O-P-	61	lapas	forêt	5	2.57	6	582	582	0	-0.734672		582	0
O+P+	62	froix	froid	5	2.32	6	583	583	0	-0.729173		583	0
O-P-	63	apant	fusée	5	1.84	6	605	605	0	-0.608182		605	0
O-P-	64	ousto	grain	5	1.64	6	766	766	0	0.277254		766	0
O+P+	65	larje	large	5	1.95	6	597	597	0	-0.652178		597	0
O+P-	66	luste	liste	5	2.22	6	853	853	0	0.755719		853	0
O+P-	67	muin	main	4	2.66	6	885	885	0	0.931706		885	0
O+P-	68	mémur	mémé	4	1.13	6	974	974	0	1.42117		974	0
O+P+	69	motau	moto	4	1.81	6	711	711	0	-0.0252241		711	0
O+P-	70	munée	musée	5	1.71	6	549	549	0	-0.916159		549	0
O-P-	71	filp	nord	4	1.77	6	553		1				1
O+P-	72	objui	objet	5	2.13	6	574	574	0	-0.778669		574	0
O+P+	73	onkle	oncle	5	2.16	6	571		1				1
O+P-	74	pame	page	4	2.46	6	694	694	0	-0.118717		694	0
O+P+	75	pein	pain	4	2.3	6	741	741	0	0.139764		741	0
O+P+	76	péper	pépé	4	0.83	6	854	854	0	0.761219		854	0
O-P-	77	riroc	plage	5	1.91	6	659	659	0	-0.311203		659	0
O-P-	78	centu	radio	5	1.77	6	582	582	0	-0.734672		582	0
O-P-	79	ploin	sucre	5	2.04	6	1495	1495	0	4.28646	EXT
O-P-	80	harun	volé	4	1.62	6	601	601	0	-0.63018		601	0
O+P-	81	voul	vous	4	3.48	6	668	668	0	-0.261707		668	0
O+P-	82	âged	âgée	4	0.67	6	692	692	0	-0.129717		692	0
O+P+	83	brein	brin	4	1.31	6	961	961	0	1.34968		961	0
O-P-	84	jolat	chose	5	2.65	6	649	649	0	-0.366199		649	0
O+P+	85	cler	clef	4	1.45	6	847	847	0	0.722721		847	0
O+P-	86	domme	comme	5	3.36	6	676	676	0	-0.21771		676	0
O+P-	87	caote	côte	4	1.82	6	835	835	0	0.656726		835	0
O-P-	88	braf	doigt	5	1.93	6	697	697	0	-0.102219		697	0
O+P+	89	douse	douze	5	1.78	6	935	935	0	1.20669		935	0
O+P+	90	ékran	écran	5	1.65	6	761	761	0	0.249756		761	0
O+P+	91	anfin	enfin	5	2.51	6	693	693	0	-0.124217		693	0
O+P-	92	intre	entre	5	2.77	6	702	702	0	-0.0747205		702	0
O-P-	93	fusox	étage	5	1.98	6	651	651	0	-0.3552		651	0
O+P-	94	faig	faim	4	2.2	6	702	702	0	-0.0747205		702	0
O+P+	95	fôte	faute	5	1.69	6	655	655	0	-0.333202		655	0
O+P-	96	jolu	joli	4	2.11	6	621	621	0	-0.520188		621	0
O+P+	97	maie	mais	4	3.51	6	906	906	0	1.0472		906	0
O+P-	98	nuare	nuage	5	1.91	6	512	512	0	-1.11964		512	0
O+P+	99	pyste	piste	5	1.85	6	669	669	0	-0.256207		669	0
O+P+	100	prai	près	4	2.6	6	635	635	0	-0.443194		635	0
O+P-	101	rone	rose	4	1.87	6	645	645	0	-0.388198		645	0
O-P-	102	guici	rosée	5	1.11	6	910	910	0	1.0692		910	0
O-P-	103	ragui	selon	5	2.13	6	823	823	0	0.590731		823	0
O-P-	104	camde	sirop	5	1.59	6	976	976	0	1.43217		976	0
O-P-	105	ainco	sujet	5	2.31	6	710	710	0	-0.0307237		710	0
O+P-	106	tipu	tissu	5	1.71	6	847	847	0	0.722721		847	0
O-P-	107	glove	train	5	2.47	6	632	632	0	-0.459692		632	0
O-P-	108	anent	voici	5	2.59	6	603	603	0	-0.619181		603	0
O+P-	1	oinsi	ainsi	5	2.54	7	554	554	0	-0.446183		554	0
O+P+	2	béber	bébé	4	2.1	7	575	575	0	-0.20388		575	0
O+P-	3	blano	blanc	5	2.51	7	537	537	0	-0.642334		537	0
O-P-	4	funol	carte	5	2.19	7	675	675	0	0.949946		675	0
O+P-	5	cinf	cinq	4	2.46	7	460	460	0	-1.53078		460	0
O-P-	6	bouve	clair	5	1.8	7	558	558	0	-0.40003		558	0
O+P-	7	gour	cour	4	2.11	7	664	664	0	0.823025		664	0
O+P-	8	frun	frein	5	1.12	7	643	643	0	0.580721		643	0
O+P+	9	futer	futé	4	0.51	7	770	770	0	2.04608		770	0
O+P+	10	jenre	genre	5	1.87	7	475	475	0	-1.35771		475	0
O-P-	11	piun	gosse	5	0.78	7	530	530	0	-0.723101		530	0
O+P+	12	grend	grand	5	2.98	7	601	601	0	0.0961148		601	0
O-P-	13	afant	grise	5	1.54	7	890	890	0	3.43067	EXT
O-P-	14	englo	habit	5	1.64	7	613	613	0	0.234574		613	0
O+P+	15	jône	jaune	5	2.25	7	508	508	0	-0.976943		508	0
O-P-	16	doils	mange	5	2.28	7	537	537	0	-0.642334		537	0
O+P+	17	parmy	parmi	5	2.16	7	565	565	0	-0.319262		565	0
O+P-	18	pave	passe	5	2.5	7	615	615	0	0.25765		615	0
O+P+	19	paux	peau	4	2.16	7	526	526	0	-0.769254		526	0
O-P-	20	sart	plan	4	1.86	7	582	582	0	-0.123112		582	0
O+P-	21	poje	pose	4	1.96	7	740	740	0	1.69993		740	0
O-P-	22	lompe	quand	5	3.17	7	588	588	0	-0.0538825		588	0
O+P-	23	dérie	série	5	1.85	7	645	645	0	0.603798		645	0
O-P-	24	jaive	stylo	5	1.59	7	708	708	0	1.33071		708	0
O+P+	25	téler	télé	4	1.6	7	511	511	0	-0.942328		511	0
O+P-	26	tran	très	4	3.23	7	608	608	0	0.176883		608	0
O+P+	27	vret	vrai	4	2.63	7	539	539	0	-0.619257		539	0
O+P+	28	aîner	aîné	4	0.86	7	631	631	0	0.442262		631	0
O-P-	29	veuco	après	5	2.91	7	526	526	0	-0.769254		526	0
O+P+	30	aÃ§ez	assez	5	2.37	7	580	580	0	-0.146189		580	0
O-P-	31	lenu	aussi	5	2.99	7	539	539	0	-0.619257		539	0
O+P-	32	boile	belle	5	2.54	7	527	527	0	-0.757716		527	0
O+P-	33	cafel	café	4	2	7	616	616	0	0.269189		616	0
O+P-	34	cate	cage	4	1.92	7	575		1				1
O+P+	35	cauze	cause	5	2.09	7	442	442	0	-1.73847		442	0
O+P-	36	toin	coin	4	2.15	7	570	570	0	-0.261571		570	0
O+P+	37	korde	corde	5	1.94	7	566	566	0	-0.307724		566	0
O+P+	38	haux	eaux	4	1.62	7	560	560	0	-0.376954		560	0
O-P-	39	ogran	fusil	5	1.81	7	556	556	0	-0.423107		556	0
O+P+	40	hybou	hibou	5	1.69	7	628	628	0	0.407648		628	0
O-P-	41	frou	idée	4	2.37	7	539	539	0	-0.619257		539	0
O+P-	42	lompe	lampe	5	1.86	7	484	484	0	-1.25386		484	0
O+P-	43	moik	mois	4	2.37	7	586	586	0	-0.076959		586	0
O-P-	44	trof	noix	4	1.72	7	653	653	0	0.696104		653	0
O+P+	45	oraje	orage	5	1.87	7	528	528	0	-0.746178		528	0
O+P+	46	pare	part	4	2.02	7	698	698	0	1.21533		698	0
O-P-	47	guca	plein	5	2.22	7	477		1				1
O+P+	48	raine	reine	5	1.91	7	540	540	0	-0.607719		540	0
O+P-	49	riule	rôle	4	1.73	7	578	578	0	-0.169265		578	0
O-P-	50	labis	rouge	5	2.7	7	588	588	0	-0.0538825		588	0
O-P-	51	kiln	seau	4	1.52	7	585	585	0	-0.0884973		585	0
O+P-	52	tapus	tapis	5	1.99	7	525	525	0	-0.780793		525	0
O+P-	53	vade	vase	4	1.71	7	617	617	0	0.280727		617	0
O-P-	54	rial	vent	4	2.68	7	528	528	0	-0.746178		528	0
O+P-	55	apis	assis	5	2.1	7	526	526	0	-0.769254		526	0
O-P-	56	corge	avant	5	2.72	7	577	577	0	-0.180803		577	0
O+P+	57	caÃ§é	cassé	5	1.52	7	493	493	0	-1.15002		493	0
O-P-	58	dati	coup	4	2.69	7	568	568	0	-0.284648		568	0
O+P-	59	onvie	envie	5	2.16	7	554		1				1
O+P-	60	folm	film	4	2.09	7	566	566	0	-0.307724		566	0
O+P+	61	forai	forêt	5	2.57	7	510	510	0	-0.953866		510	0
O+P-	62	froil	froid	5	2.32	7	584	584	0	-0.100036		584	0
O+P+	63	fuzée	fusée	5	1.84	7	511	511	0	-0.942328		511	0
O+P+	64	grein	grain	5	1.64	7	994	994	0	4.63065	EXT
O+P-	65	larne	large	5	1.95	7	569	569	0	-0.273109		569	0
O-P-	66	fopra	liste	5	2.22	7	630	630	0	0.430724		630	0
O-P-	67	eslu	main	4	2.66	7	593	593	0	0.00380874		593	0
O-P-	68	olsar	mémé	4	1.13	7	691		1				1
O+P-	69	motai	moto	4	1.81	7	587	587	0	-0.0654208		587	0
O-P-	70	polsa	musée	5	1.71	7	649	649	0	0.649951		649	0
O+P+	71	nore	nord	4	1.77	7	610	610	0	0.199959		610	0
O-P-	72	asupi	objet	5	2.13	7	551	551	0	-0.480798		551	0
O+P-	73	onsle	oncle	5	2.16	7	463	463	0	-1.49616		463	0
O-P-	74	coir	page	4	2.46	7	536	536	0	-0.653872		536	0
O+P-	75	puin	pain	4	2.3	7	653	653	0	0.696104		653	0
O+P-	76	pépen	pépé	4	0.83	7	727	727	0	1.54993		727	0
O+P+	77	plaje	plage	5	1.91	7	519	519	0	-0.850022		519	0
O+P+	78	radyo	radio	5	1.77	7	510	510	0	-0.953866		510	0
O+P+	79	sukre	sucre	5	2.04	7	447	447	0	-1.68078		447	0
O+P+	80	vaulé	volé	4	1.62	7	607	607	0	0.165344		607	0
O-P-	81	diny	vous	4	3.48	7	562	562	0	-0.353877		562	0
O-P-	82	remp	âgée	4	0.67	7	627	627	0	0.396109		627	0
O+P-	83	bruin	brin	4	1.31	7	861	861	0	3.09606	EXT
O+P+	84	choze	chose	5	2.65	7	518	518	0	-0.86156		518	0
O+P-	85	clir	clef	4	1.45	7	564	564	0	-0.330801		564	0
O-P-	86	biant	comme	5	3.36	7	599	599	0	0.0730383		599	0
O-P-	87	saril	côte	4	1.82	7	640	640	0	0.546107		640	0
O+P+	88	doix	doigt	5	1.93	7	683	683	0	1.04225		683	0
O+P-	89	doure	douze	5	1.78	7	607	607	0	0.165344		607	0
O+P-	90	ésran	écran	5	1.65	7	659	659	0	0.765334		659	0
O+P-	91	onfin	enfin	5	2.51	7	596	596	0	0.0384235		596	0
O-P-	92	bloic	entre	5	2.77	7	557	557	0	-0.411568		557	0
O+P+	93	étaje	étage	5	1.98	7	729	729	0	1.57301		729	0
O-P-	94	sorl	faim	4	2.2	7	604	604	0	0.13073		604	0
O+P-	95	fite	faute	5	1.69	7	579	579	0	-0.157727		579	0
O-P-	96	buat	joli	4	2.11	7	550	550	0	-0.492336		550	0
O+P-	97	maig	mais	4	3.51	7	655	655	0	0.719181		655	0
O-P-	98	ploid	nuage	5	1.91	7	642	642	0	0.569183		642	0
O+P-	99	puste	piste	5	1.85	7	746	746	0	1.76916		746	0
O+P-	100	pran	près	4	2.6	7	528	528	0	-0.746178		528	0
O-P-	101	fuli	rose	4	1.87	7	548	548	0	-0.515413		548	0
O+P+	102	roser	rosée	5	1.11	7	576	576	0	-0.192342		576	0
O+P+	103	celon	selon	5	2.13	7	694	694	0	1.16917		694	0
O+P+	104	sirau	sirop	5	1.59	7	580	580	0	-0.146189		580	0
O+P+	105	sujai	sujet	5	2.31	7	557	557	0	-0.411568		557	0
O-P-	106	olan	tissu	5	1.71	7	595	595	0	0.0268853		595	0
O+P+	107	trein	train	5	2.47	7	677		1				1
O+P+	108	voicy	voici	5	2.59	7	602	602	0	0.107653		602	0
O-P-	1	jeuve	ainsi	5	2.54	8	609	609	0	-0.848815		609	0
O+P-	2	bében	bébé	4	2.1	8	1135	1135	0	1.65444		1135	0
O-P-	3	sutiz	blanc	5	2.51	8	779	779	0	-0.0397784		779	0
O+P+	4	karte	carte	5	2.19	8	732	732	0	-0.263453		732	0
O-P-	5	ploj	cinq	4	2.46	8	786	786	0	-0.00646511		786	0
O+P+	6	clère	clair	5	1.8	8	843	843	0	0.2648		843	0
O-P-	7	maip	cour	4	2.11	8	705	705	0	-0.391947		705	0
O-P-	8	dola	frein	5	1.12	8	643	643	0	-0.687008		643	0
O+P-	9	futek	futé	4	0.51	8	777	777	0	-0.0492965		777	0
O+P-	10	senre	genre	5	1.87	8	585	585	0	-0.963032		585	0
O+P+	11	goçe	gosse	5	0.78	8	616	616	0	-0.815502		616	0
O+P-	12	grond	grand	5	2.98	8	751	751	0	-0.173032		751	0
O+P+	13	grize	grise	5	1.54	8	601	601	0	-0.886888		601	0
O+P+	14	habie	habit	5	1.64	8	712	712	0	-0.358634		712	0
O+P-	15	june	jaune	5	2.25	8	744	744	0	-0.206345		744	0
O+P+	16	manje	mange	5	2.28	8	645	645	0	-0.67749		645	0
O+P-	17	parmo	parmi	5	2.16	8	804	804	0	0.0791976		804	0
O-P-	18	clod	passe	5	2.5	8	720	720	0	-0.320562		720	0
O+P-	19	pauf	peau	4	2.16	8	576	576	0	-1.00586		576	0
O+P+	20	plen	plan	4	1.86	8	930	930	0	0.678837		930	0
O-P-	21	fima	pose	4	1.96	8	748	748	0	-0.187309		748	0
O+P+	22	quend	quand	5	3.17	8	796	796	0	0.0411253		796	0
O-P-	23	alvom	série	5	1.85	8	914	914	0	0.602692		914	0
O+P+	24	stilo	stylo	5	1.59	8	825	825	0	0.179137		825	0
O+P-	25	téleu	télé	4	1.6	8	677	677	0	-0.525201		677	0
O-P-	26	glad	très	4	3.23	8	714		1				1
O+P-	27	vrun	vrai	4	2.63	8	616	616	0	-0.815502		616	0
O+P-	28	aînej	aîné	4	0.86	8	1169	1169	0	1.81625		1169	0
O+P+	29	aprai	après	5	2.91	8	632	632	0	-0.739357		632	0
O+P-	30	atez	assez	5	2.37	8	888	888	0	0.478957		888	0
O+P+	31	ossi	aussi	5	2.99	8	967	967	0	0.854921		967	0
O-P-	32	tidra	belle	5	2.54	8	695	695	0	-0.439538		695	0
O-P-	33	piulo	café	4	2	8	679	679	0	-0.515683		679	0
O-P-	34	hirm	cage	4	1.92	8	1262	1262	0	2.25884		1262	0
O+P-	35	caude	cause	5	2.09	8	604	604	0	-0.872611		604	0
O-P-	36	galm	coin	4	2.15	8	1216		1				1
O+P-	37	porde	corde	5	1.94	8	686	686	0	-0.482369		686	0
O+P-	38	haox	eaux	4	1.62	8	681	681	0	-0.506164		681	0
O+P+	39	fuzil	fusil	5	1.81	8	628	628	0	-0.758394		628	0
O+P-	40	hebou	hibou	5	1.69	8	682	682	0	-0.501405		682	0
O+P+	41	ider	idée	4	2.37	8	775	775	0	-0.0588146		775	0
O-P-	42	umori	lampe	5	1.86	8	905	905	0	0.559861		905	0
O-P-	43	kenu	mois	4	2.37	8	710	710	0	-0.368152		710	0
O+P+	44	nois	noix	4	1.72	8	707	707	0	-0.382429		707	0
O+P-	45	orafe	orage	5	1.87	8	1036	1036	0	1.1833		1036	0
O+P-	46	parl	part	4	2.02	8	727	727	0	-0.287249		727	0
O+P+	47	plin	plein	5	2.22	8	907	907	0	0.569379		907	0
O+P-	48	roune	reine	5	1.91	8	1028	1028	0	1.14522		1028	0
O-P-	49	kimpa	rôle	4	1.73	8	829	829	0	0.198174		829	0
O+P+	50	rouje	rouge	5	2.7	8	1072	1072	0	1.35462		1072	0
O+P+	51	ceau	seau	4	1.52	8	814	814	0	0.126788		814	0
O-P-	52	enbul	tapis	5	1.99	8	775	775	0	-0.0588146		775	0
O-P-	53	quzi	vase	4	1.71	8	778	778	0	-0.0445374		778	0
O+P+	54	vant	vent	4	2.68	8	1098	1098	0	1.47836		1098	0
O-P-	55	lepo	assis	5	2.1	8	668	668	0	-0.568032		668	0
O+P+	56	avent	avant	5	2.72	8	549	549	0	-1.13436		549	0
O+P-	57	caté	cassé	5	1.52	8	620	620	0	-0.796466		620	0
O+P+	58	koup	coup	4	2.69	8	1633	1633	0	4.02444	EXT
O-P-	59	aphys	envie	5	2.16	8	591	591	0	-0.934478		591	0
O-P-	60	erat	film	4	2.09	8	768	768	0	-0.0921279		768	0
O+P-	61	forau	forêt	5	2.57	8	555	555	0	-1.1058		555	0
O-P-	62	acant	froid	5	2.32	8	561	561	0	-1.07725		561	0
O+P-	63	fubée	fusée	5	1.84	8	714	714	0	-0.349116		714	0
O+P-	64	gruin	grain	5	1.64	8	739	739	0	-0.23014		739	0
O-P-	65	dunil	large	5	1.95	8	735	735	0	-0.249176		735	0
O+P+	66	lyste	liste	5	2.22	8	763	763	0	-0.115923		763	0
O+P+	67	mein	main	4	2.66	8	798	798	0	0.0506434		798	0
O+P+	68	mémer	mémé	4	1.13	8	823	823	0	0.169619		823	0
O-P-	69	phida	moto	4	1.81	8	903	903	0	0.550343		903	0
O+P+	70	muzée	musée	5	1.71	8	606	606	0	-0.863093		606	0
O+P-	71	nory	nord	4	1.77	8	724	724	0	-0.301526		724	0
O+P+	72	objai	objet	5	2.13	8	986	986	0	0.945343		986	0
O-P-	73	tidas	oncle	5	2.16	8	641	641	0	-0.696526		641	0
O+P+	74	paje	page	4	2.46	8	673	673	0	-0.544237		673	0
O-P-	75	solc	pain	4	2.3	8	767	767	0	-0.0968869		767	0
O-P-	76	sanic	pépé	4	0.83	8	594	594	0	-0.920201		594	0
O+P-	77	plare	plage	5	1.91	8	644	644	0	-0.682249		644	0
O+P-	78	radeo	radio	5	1.77	8	699	699	0	-0.420502		699	0
O+P-	79	sudre	sucre	5	2.04	8	730	730	0	-0.272971		730	0
O+P-	80	vanlé	volé	4	1.62	8	652	652	0	-0.644177		652	0
O+P+	81	voux	vous	4	3.48	8	693	693	0	-0.449056		693	0
O+P+	82	âger	âgée	4	0.67	8	805	805	0	0.0839567		805	0
O-P-	83	osopa	brin	4	1.31	8	858	858	0	0.336186		858	0
O+P-	84	chole	chose	5	2.65	8	681	681	0	-0.506164		681	0
O-P-	85	pado	clef	4	1.45	8	1006	1006	0	1.04052		1006	0
O+P+	86	komme	comme	5	3.36	8	902	902	0	0.545584		902	0
O+P+	87	caute	côte	4	1.82	8	2032	2032	0	5.9233	EXT
O+P-	88	doir	doigt	5	1.93	8	816	816	0	0.136306		816	0
O-P-	89	aimbi	douze	5	1.78	8	624	624	0	-0.77743		624	0
O-P-	90	tumpe	écran	5	1.65	8	722	722	0	-0.311044		722	0
O-P-	91	datsu	enfin	5	2.51	8	942	942	0	0.735945		942	0
O+P+	92	antre	entre	5	2.77	8	598	598	0	-0.901165		598	0
O+P-	93	étaze	étage	5	1.98	8	780	780	0	-0.0350194		780	0
O+P+	94	fain	faim	4	2.2	8	729	729	0	-0.27773		729	0
O-P-	95	mird	faute	5	1.69	8	733	733	0	-0.258694		733	0
O+P+	96	joly	joli	4	2.11	8	604	604	0	-0.872611		604	0
O-P-	97	coum	mais	4	3.51	8	828	828	0	0.193415		828	0
O+P+	98	nuaje	nuage	5	1.91	8	694	694	0	-0.444297		694	0
O-P-	99	cerlo	piste	5	1.85	8	878	878	0	0.431367		878	0
O-P-	100	libe	près	4	2.6	8	650	650	0	-0.653695		650	0
O+P+	101	roze	rose	4	1.87	8	763	763	0	-0.115923		763	0
O+P-	102	rosen	rosée	5	1.11	8	871	871	0	0.398053		871	0
O+P-	103	felon	selon	5	2.13	8	1157	1157	0	1.75914		1157	0
O+P-	104	siran	sirop	5	1.59	8	1107	1107	0	1.52119		1107	0
O+P-	105	sujat	sujet	5	2.31	8	568	568	0	-1.04394		568	0
O+P+	106	tiÃ§u	tissu	5	1.71	8	700	700	0	-0.415743		700	0
O+P-	107	truin	train	5	2.47	8	817	817	0	0.141065		817	0
O+P-	108	voicu	voici	5	2.59	8	763	763	0	-0.115923		763	0
O+P+	1	einsi	ainsi	5	2.54	9	509	509	0	-1.05325		509	0
O-P-	2	sajoi	bébé	4	2.1	9	522	522	0	-0.955252		522	0
O+P+	3	blans	blanc	5	2.51	9	553	553	0	-0.721552		553	0
O+P-	4	larte	carte	5	2.19	9	549	549	0	-0.751707		549	0
O+P+	5	cink	cinq	4	2.46	9	511	511	0	-1.03818		511	0
O+P-	6	clure	clair	5	1.8	9	678	678	0	0.220786		678	0
O+P+	7	kour	cour	4	2.11	9	756	756	0	0.808805		756	0
O+P+	8	frin	frein	5	1.12	9	613	613	0	-0.269229		613	0
O-P-	9	kolia	futé	4	0.51	9	680	680	0	0.235864		680	0
O-P-	10	clomb	genre	5	1.87	9	560	560	0	-0.668781		560	0
O+P-	11	gope	gosse	5	0.78	9	579	579	0	-0.525545		579	0
O-P-	12	bieux	grand	5	2.98	9	629	629	0	-0.14861		629	0
O+P-	13	grite	grise	5	1.54	9	739	739	0	0.680647		739	0
O+P-	14	habif	habit	5	1.64	9	762	762	0	0.854037		762	0
O-P-	15	gofu	jaune	5	2.25	9	557	557	0	-0.691397		557	0
O+P-	16	manre	mange	5	2.28	9	553	553	0	-0.721552		553	0
O-P-	17	doste	parmi	5	2.16	9	620	620	0	-0.216459		620	0
O+P+	18	pace	passe	5	2.5	9	522	522	0	-0.955252		522	0
O-P-	19	fril	peau	4	2.16	9	513	513	0	-1.0231		513	0
O+P-	20	plun	plan	4	1.86	9	640	640	0	-0.0656845		640	0
O+P+	21	poze	pose	4	1.96	9	778	778	0	0.974657		778	0
O+P-	22	quind	quand	5	3.17	9	529	529	0	-0.902481		529	0
O+P+	23	cérie	série	5	1.85	9	577	577	0	-0.540623		577	0
O+P-	24	stulo	stylo	5	1.59	9	622	622	0	-0.201381		622	0
O-P-	25	acuid	télé	4	1.6	9	662	662	0	0.100167		662	0
O+P+	26	trai	très	4	3.23	9	848	848	0	1.50237		848	0
O-P-	27	omse	vrai	4	2.63	9	728	728	0	0.597722		728	0
O-P-	28	carom	aîné	4	0.86	9	630	630	0	-0.141071		630	0
O+P-	29	aproi	après	5	2.91	9	590	590	0	-0.44262		590	0
O-P-	30	dilo	assez	5	2.37	9	552	552	0	-0.72909		552	0
O+P-	31	essi	aussi	5	2.99	9	537	537	0	-0.842171		537	0
O+P+	32	baile	belle	5	2.54	9	561	561	0	-0.661242		561	0
O+P+	33	cafer	café	4	2	9	1201	1201	0	4.16353	EXT
O+P+	34	caje	cage	4	1.92	9	538	538	0	-0.834632		538	0
O-P-	35	groid	cause	5	2.09	9	649	649	0	0.00216389		649	0
O+P+	36	koin	coin	4	2.15	9	635	635	0	-0.103378		635	0
O-P-	37	blait	corde	5	1.94	9	696	696	0	0.356483		696	0
O-P-	38	sicy	eaux	4	1.62	9	947	947	0	2.2487		947	0
O+P-	39	funil	fusil	5	1.81	9	514	514	0	-1.01556		514	0
O-P-	40	raseu	hibou	5	1.69	9	721	721	0	0.544951		721	0
O+P-	41	iden	idée	4	2.37	9	678	678	0	0.220786		678	0
O+P+	42	lempe	lampe	5	1.86	9	509	509	0	-1.05325		509	0
O+P+	43	moie	mois	4	2.37	9	769	769	0	0.906808		769	0
O+P-	44	noiq	noix	4	1.72	9	505	505	0	-1.08341		505	0
O-P-	45	imnuz	orage	5	1.87	9	498	498	0	-1.13618		498	0
O-P-	46	lebi	part	4	2.02	9	611	611	0	-0.284307		611	0
O+P-	47	plef	plein	5	2.22	9	787	787	0	1.04251		787	0
O-P-	48	hacot	reine	5	1.91	9	608	608	0	-0.306923		608	0
O+P+	49	raule	rôle	4	1.73	9	524	524	0	-0.940174		524	0
O+P-	50	roude	rouge	5	2.7	9	534	534	0	-0.864787		534	0
O+P-	51	deau	seau	4	1.52	9	623	623	0	-0.193842		623	0
O+P+	52	tapys	tapis	5	1.99	9	738	738	0	0.673109		738	0
O+P+	53	vaze	vase	4	1.71	9	905	905	0	1.93207		905	0
O+P-	54	vunt	vent	4	2.68	9	551	551	0	-0.736629		551	0
O+P+	55	aÃ§is	assis	5	2.1	9	664	664	0	0.115244		664	0
O+P-	56	avint	avant	5	2.72	9	735	735	0	0.650492		735	0
O-P-	57	pode	cassé	5	1.52	9	593	593	0	-0.420004		593	0
O+P-	58	joup	coup	4	2.69	9	643	643	0	-0.0430683		643	0
O+P+	59	anvie	envie	5	2.16	9	547	547	0	-0.766784		547	0
O+P+	60	fylm	film	4	2.09	9	718	718	0	0.522334		718	0
O-P-	61	lapas	forêt	5	2.57	9	466	466	0	-1.37742		466	0
O+P+	62	froix	froid	5	2.32	9	731	731	0	0.620338		731	0
O-P-	63	apant	fusée	5	1.84	9	485	485	0	-1.23418		485	0
O-P-	64	ousto	grain	5	1.64	9	654	654	0	0.0398574		654	0
O+P+	65	larje	large	5	1.95	9	741	741	0	0.695725		741	0
O+P-	66	luste	liste	5	2.22	9	633	633	0	-0.118455		633	0
O+P-	67	muin	main	4	2.66	9	620	620	0	-0.216459		620	0
O+P-	68	mémur	mémé	4	1.13	9	656	656	0	0.0549348		656	0
O+P+	69	motau	moto	4	1.81	9	487	487	0	-1.21911		487	0
O+P-	70	munée	musée	5	1.71	9	772	772	0	0.929425		772	0
O-P-	71	filp	nord	4	1.77	9	657	657	0	0.0624735		657	0
O+P-	72	objui	objet	5	2.13	9	681	681	0	0.243402		681	0
O+P+	73	onkle	oncle	5	2.16	9	461	461	0	-1.41511		461	0
O+P-	74	pame	page	4	2.46	9	938	938	0	2.18085		938	0
O+P+	75	pein	pain	4	2.3	9	511	511	0	-1.03818		511	0
O+P+	76	péper	pépé	4	0.83	9	432	432	0	-1.63373		432	0
O-P-	77	riroc	plage	5	1.91	9	593	593	0	-0.420004		593	0
O-P-	78	centu	radio	5	1.77	9	630	630	0	-0.141071		630	0
O-P-	79	ploin	sucre	5	2.04	9	673	673	0	0.183093		673	0
O-P-	80	harun	volé	4	1.62	9	693	693	0	0.333867		693	0
O+P-	81	voul	vous	4	3.48	9	821	821	0	1.29882		821	0
O+P-	82	âged	âgée	4	0.67	9	507	507	0	-1.06833		507	0
O+P+	83	brein	brin	4	1.31	9	1179	1179	0	3.99768	EXT
O-P-	84	jolat	chose	5	2.65	9	551	551	0	-0.736629		551	0
O+P+	85	cler	clef	4	1.45	9	820	820	0	1.29128		820	0
O+P-	86	domme	comme	5	3.36	9	674	674	0	0.190631		674	0
O+P-	87	caote	côte	4	1.82	9	698	698	0	0.37156		698	0
O-P-	88	braf	doigt	5	1.93	9	598	598	0	-0.38231		598	0
O+P+	89	douse	douze	5	1.78	9	782	782	0	1.00481		782	0
O+P+	90	ékran	écran	5	1.65	9	614	614	0	-0.261691		614	0
O+P+	91	anfin	enfin	5	2.51	9	682	682	0	0.250941		682	0
O+P-	92	intre	entre	5	2.77	9	562	562	0	-0.653703		562	0
O-P-	93	fusox	étage	5	1.98	9	668	668	0	0.145399		668	0
O+P-	94	faig	faim	4	2.2	9	880	880	0	1.7436		880	0
O+P+	95	fôte	faute	5	1.69	9	901	901	0	1.90192		901	0
O+P-	96	jolu	joli	4	2.11	9	602	602	0	-0.352155		602	0
O+P+	97	maie	mais	4	3.51	9	551	551	0	-0.736629		551	0
O+P-	98	nuare	nuage	5	1.91	9	497	497	0	-1.14372		497	0
O+P+	99	pyste	piste	5	1.85	9	689	689	0	0.303712		689	0
O+P+	100	prai	près	4	2.6	9	572	572	0	-0.578316		572	0
O+P-	101	rone	rose	4	1.87	9	718	718	0	0.522334		718	0
O-P-	102	guici	rosée	5	1.11	9	786	786	0	1.03497		786	0
O-P-	103	ragui	selon	5	2.13	9	657	657	0	0.0624735		657	0
O-P-	104	camde	sirop	5	1.59	9	625	625	0	-0.178765		625	0
O-P-	105	ainco	sujet	5	2.31	9	594	594	0	-0.412465		594	0
O+P-	106	tipu	tissu	5	1.71	9	588	588	0	-0.457697		588	0
O-P-	107	glove	train	5	2.47	9	776	776	0	0.959579		776	0
O-P-	108	anent	voici	5	2.59	9	655	655	0	0.0473961		655	0
O+P-	1	oinsi	ainsi	5	2.54	10	746	746	0	0.234051		746	0
O+P+	2	béber	bébé	4	2.1	10	511	511	0	-0.974933		511	0
O+P-	3	blano	blanc	5	2.51	10	676	676	0	-0.126072		676	0
O-P-	4	funol	carte	5	2.19	10	604	604	0	-0.496484		604	0
O+P-	5	cinf	cinq	4	2.46	10	744	744	0	0.223762		744	0
O-P-	6	bouve	clair	5	1.8	10	653	653	0	-0.244398		653	0
O+P-	7	gour	cour	4	2.11	10	1186	1186	0	2.49768		1186	0
O+P-	8	frun	frein	5	1.12	10	663	663	0	-0.192952		663	0
O+P+	9	futer	futé	4	0.51	10	646	646	0	-0.28041		646	0
O+P+	10	jenre	genre	5	1.87	10	536	536	0	-0.846317		536	0
O-P-	11	piun	gosse	5	0.78	10	759		1				1
O+P+	12	grend	grand	5	2.98	10	694	694	0	-0.0334689		694	0
O-P-	13	afant	grise	5	1.54	10	742	742	0	0.213472		742	0
O-P-	14	englo	habit	5	1.64	10	526		1				1
O+P+	15	jône	jaune	5	2.25	10	609	609	0	-0.470761		609	0
O-P-	16	doils	mange	5	2.28	10	675	675	0	-0.131216		675	0
O+P+	17	parmy	parmi	5	2.16	10	559	559	0	-0.727991		559	0
O+P-	18	pave	passe	5	2.5	10	487		1				1
O+P+	19	paux	peau	4	2.16	10	554		1				1
O-P-	20	sart	plan	4	1.86	10	728	728	0	0.141448		728	0
O+P-	21	poje	pose	4	1.96	10	802	802	0	0.522149		802	0
O-P-	22	lompe	quand	5	3.17	10	606		1				1
O+P-	23	dérie	série	5	1.85	10	617	617	0	-0.429604		617	0
O-P-	24	jaive	stylo	5	1.59	10	621	621	0	-0.409025		621	0
O+P+	25	téler	télé	4	1.6	10	492	492	0	-1.07268		492	0
O+P-	26	tran	très	4	3.23	10	514		1				1
O+P+	27	vret	vrai	4	2.63	10	615	615	0	-0.439893		615	0
O+P+	28	aîner	aîné	4	0.86	10	783	783	0	0.424402		783	0
O-P-	29	veuco	après	5	2.91	10	3670		1				1
O+P+	30	aÃ§ez	assez	5	2.37	10	781	781	0	0.414112		781	0
O-P-	31	lenu	aussi	5	2.99	10	721	721	0	0.105436		721	0
O+P-	32	boile	belle	5	2.54	10	722	722	0	0.11058		722	0
O+P-	33	cafel	café	4	2	10	747	747	0	0.239196		747	0
O+P-	34	cate	cage	4	1.92	10	617	617	0	-0.429604		617	0
O+P+	35	cauze	cause	5	2.09	10	571		1				1
O+P-	36	toin	coin	4	2.15	10	702	702	0	0.00768801		702	0
O+P+	37	korde	corde	5	1.94	10	745	745	0	0.228906		745	0
O+P+	38	haux	eaux	4	1.62	10	892	892	0	0.985164		892	0
O-P-	39	ogran	fusil	5	1.81	10	878	878	0	0.91314		878	0
O+P+	40	hybou	hibou	5	1.69	10	657	657	0	-0.223819		657	0
O-P-	41	frou	idée	4	2.37	10	1015	1015	0	1.61795		1015	0
O+P-	42	lompe	lampe	5	1.86	10	1152	1152	0	2.32276		1152	0
O+P-	43	moik	mois	4	2.37	10	1153		1				1
O-P-	44	trof	noix	4	1.72	10	649	649	0	-0.264976		649	0
O+P+	45	oraje	orage	5	1.87	10	618	618	0	-0.424459		618	0
O+P+	46	pare	part	4	2.02	10	433		1				1
O-P-	47	guca	plein	5	2.22	10	561	561	0	-0.717702		561	0
O+P+	48	raine	reine	5	1.91	10	454	454	0	-1.26818		454	0
O+P-	49	riule	rôle	4	1.73	10	965	965	0	1.36072		965	0
O-P-	50	labis	rouge	5	2.7	10	607	607	0	-0.48105		607	0
O-P-	51	kiln	seau	4	1.52	10	726	726	0	0.131159		726	0
O+P-	52	tapus	tapis	5	1.99	10	924	924	0	1.14979		924	0
O+P-	53	vade	vase	4	1.71	10	692	692	0	-0.0437581		692	0
O-P-	54	rial	vent	4	2.68	10	575	575	0	-0.645678		575	0
O+P-	55	apis	assis	5	2.1	10	718	718	0	0.0900018		718	0
O-P-	56	corge	avant	5	2.72	10	976	976	0	1.41731		976	0
O+P+	57	caÃ§é	cassé	5	1.52	10	543	543	0	-0.810305		543	0
O-P-	58	dati	coup	4	2.69	10	445		1				1
O+P-	59	onvie	envie	5	2.16	10	582	582	0	-0.609665		582	0
O+P-	60	folm	film	4	2.09	10	681	681	0	-0.100349		681	0
O+P+	61	forai	forêt	5	2.57	10	556	556	0	-0.743425		556	0
O+P-	62	froil	froid	5	2.32	10	581	581	0	-0.61481		581	0
O+P+	63	fuzée	fusée	5	1.84	10	593	593	0	-0.553075		593	0
O+P+	64	grein	grain	5	1.64	10	611	611	0	-0.460472		611	0
O+P-	65	larne	large	5	1.95	10	817	817	0	0.599318		817	0
O-P-	66	fopra	liste	5	2.22	10	1513		1				1
O-P-	67	eslu	main	4	2.66	10	753		1				1
O-P-	68	olsar	mémé	4	1.13	10	679		1				1
O+P-	69	motai	moto	4	1.81	10	458		1				1
O-P-	70	polsa	musée	5	1.71	10	760	760	0	0.306075		760	0
O+P+	71	nore	nord	4	1.77	10	433		1				1
O-P-	72	asupi	objet	5	2.13	10	564	564	0	-0.702268		564	0
O+P-	73	onsle	oncle	5	2.16	10	563	563	0	-0.707413		563	0
O-P-	74	coir	page	4	2.46	10	651	651	0	-0.254687		651	0
O+P-	75	puin	pain	4	2.3	10	510	510	0	-0.980077		510	0
O+P-	76	pépen	pépé	4	0.83	10	466	466	0	-1.20644		466	0
O+P+	77	plaje	plage	5	1.91	10	755	755	0	0.280352		755	0
O+P+	78	radyo	radio	5	1.77	10	749	749	0	0.249485		749	0
O+P+	79	sukre	sucre	5	2.04	10	537	537	0	-0.841173		537	0
O+P+	80	vaulé	volé	4	1.62	10	680	680	0	-0.105493		680	0
O-P-	81	diny	vous	4	3.48	10	744		1				1
O-P-	82	remp	âgée	4	0.67	10	473	473	0	-1.17043		473	0
O+P-	83	bruin	brin	4	1.31	10	664		1				1
O+P+	84	choze	chose	5	2.65	10	449	449	0	-1.2939		449	0
O+P-	85	clir	clef	4	1.45	10	636	636	0	-0.331856		636	0
O-P-	86	biant	comme	5	3.36	10	584	584	0	-0.599376		584	0
O-P-	87	saril	côte	4	1.82	10	834	834	0	0.686777		834	0
O+P+	88	doix	doigt	5	1.93	10	552	552	0	-0.764004		552	0
O+P-	89	doure	douze	5	1.78	10	737	737	0	0.187749		737	0
O+P-	90	ésran	écran	5	1.65	10	1403	1403	0	3.61406	EXT
O+P-	91	onfin	enfin	5	2.51	10	501	501	0	-1.02638		501	0
O-P-	92	bloic	entre	5	2.77	10	1148	1148	0	2.30218		1148	0
O+P+	93	étaje	étage	5	1.98	10	541	541	0	-0.820594		541	0
O-P-	94	sorl	faim	4	2.2	10	739	739	0	0.198039		739	0
O+P-	95	fite	faute	5	1.69	10	565	565	0	-0.697124		565	0
O-P-	96	buat	joli	4	2.11	10	616	616	0	-0.434749		616	0
O+P-	97	maig	mais	4	3.51	10	1223	1223	0	2.68803	EXT
O-P-	98	ploid	nuage	5	1.91	10	633	633	0	-0.34729		633	0
O+P-	99	puste	piste	5	1.85	10	592	592	0	-0.558219		592	0
O+P-	100	pran	près	4	2.6	10	614	614	0	-0.445038		614	0
O-P-	101	fuli	rose	4	1.87	10	1403	1403	0	3.61406	EXT
O+P+	102	roser	rosée	5	1.11	10	497	497	0	-1.04696		497	0
O+P+	103	celon	selon	5	2.13	10	989	989	0	1.48419		989	0
O+P+	104	sirau	sirop	5	1.59	10	455		1				1
O+P+	105	sujai	sujet	5	2.31	10	607	607	0	-0.48105		607	0
O-P-	106	olan	tissu	5	1.71	10	558	558	0	-0.733136		558	0
O+P+	107	trein	train	5	2.47	10	654	654	0	-0.239253		654	0
O+P+	108	voicy	voici	5	2.59	10	602	602	0	-0.506773		602	0
O-P-	1	jeuve	ainsi	5	2.54	11	717	717	0	1.49711		717	0
O+P-	2	bében	bébé	4	2.1	11	539	539	0	-1.05706		539	0
O-P-	3	sutiz	blanc	5	2.51	11	644	644	0	0.44961		644	0
O+P+	4	karte	carte	5	2.19	11	614	614	0	0.0191323		614	0
O-P-	5	ploj	cinq	4	2.46	11	633	633	0	0.291768		633	0
O+P+	6	clère	clair	5	1.8	11	536	536	0	-1.10011		536	0
O-P-	7	maip	cour	4	2.11	11	412		1				1
O-P-	8	dola	frein	5	1.12	11	558	558	0	-0.784426		558	0
O+P-	9	futek	futé	4	0.51	11	497		1				1
O+P-	10	senre	genre	5	1.87	11	530	530	0	-1.18621		530	0
O+P+	11	goçe	gosse	5	0.78	11	700	700	0	1.25317		700	0
O+P-	12	grond	grand	5	2.98	11	594	594	0	-0.267853		594	0
O+P+	13	grize	grise	5	1.54	11	555	555	0	-0.827474		555	0
O+P+	14	habie	habit	5	1.64	11	620	620	0	0.105228		620	0
O+P-	15	june	jaune	5	2.25	11	594	594	0	-0.267853		594	0
O+P+	16	manje	mange	5	2.28	11	601	601	0	-0.167408		601	0
O+P-	17	parmo	parmi	5	2.16	11	562	562	0	-0.727029		562	0
O-P-	18	clod	passe	5	2.5	11	466	466	0	-2.10456		466	0
O+P-	19	pauf	peau	4	2.16	11	562	562	0	-0.727029		562	0
O+P+	20	plen	plan	4	1.86	11	655	655	0	0.607452		655	0
O-P-	21	fima	pose	4	1.96	11	634	634	0	0.306117		634	0
O+P+	22	quend	quand	5	3.17	11	609	609	0	-0.0526139		609	0
O-P-	23	alvom	série	5	1.85	11	598	598	0	-0.210456		598	0
O+P+	24	stilo	stylo	5	1.59	11	501	501	0	-1.60233		501	0
O+P-	25	téleu	télé	4	1.6	11	572	572	0	-0.583536		572	0
O-P-	26	glad	très	4	3.23	11	415		1				1
O+P-	27	vrun	vrai	4	2.63	11	643	643	0	0.435261		643	0
O+P-	28	aînej	aîné	4	0.86	11	563	563	0	-0.71268		563	0
O+P+	29	aprai	après	5	2.91	11	569	569	0	-0.626584		569	0
O+P-	30	atez	assez	5	2.37	11	580	580	0	-0.468742		580	0
O+P+	31	ossi	aussi	5	2.99	11	588	588	0	-0.353948		588	0
O-P-	32	tidra	belle	5	2.54	11	792	792	0	2.5733	EXT
O-P-	33	piulo	café	4	2	11	527	527	0	-1.22925		527	0
O-P-	34	hirm	cage	4	1.92	11	549	549	0	-0.913569		549	0
O+P-	35	caude	cause	5	2.09	11	662	662	0	0.707897		662	0
O-P-	36	galm	coin	4	2.15	11	560	560	0	-0.755727		560	0
O+P-	37	porde	corde	5	1.94	11	633	633	0	0.291768		633	0
O+P-	38	haox	eaux	4	1.62	11	523	523	0	-1.28665		523	0
O+P+	39	fuzil	fusil	5	1.81	11	557	557	0	-0.798775		557	0
O+P-	40	hebou	hibou	5	1.69	11	602	602	0	-0.153059		602	0
O+P+	41	ider	idée	4	2.37	11	549	549	0	-0.913569		549	0
O-P-	42	umori	lampe	5	1.86	11	619	619	0	0.0908786		619	0
O-P-	43	kenu	mois	4	2.37	11	823	823	0	3.01813	EXT
O+P+	44	nois	noix	4	1.72	11	645		1				1
O+P-	45	orafe	orage	5	1.87	11	876	876	0	3.77864	EXT
O+P-	46	parl	part	4	2.02	11	618	618	0	0.0765294		618	0
O+P+	47	plin	plein	5	2.22	11	678	678	0	0.937485		678	0
O+P-	48	roune	reine	5	1.91	11	550	550	0	-0.89922		550	0
O-P-	49	kimpa	rôle	4	1.73	11	728	728	0	1.65495		728	0
O+P+	50	rouje	rouge	5	2.7	11	615	615	0	0.0334816		615	0
O+P+	51	ceau	seau	4	1.52	11	577	577	0	-0.51179		577	0
O-P-	52	enbul	tapis	5	1.99	11	699	699	0	1.23882		699	0
O-P-	53	quzi	vase	4	1.71	11	762	762	0	2.14282		762	0
O+P+	54	vant	vent	4	2.68	11	526	526	0	-1.2436		526	0
O-P-	55	lepo	assis	5	2.1	11	672	672	0	0.851389		672	0
O+P+	56	avent	avant	5	2.72	11	680	680	0	0.966183		680	0
O+P-	57	caté	cassé	5	1.52	11	622	622	0	0.133926		622	0
O+P+	58	koup	coup	4	2.69	11	619	619	0	0.0908786		619	0
O-P-	59	aphys	envie	5	2.16	11	632	632	0	0.277419		632	0
O-P-	60	erat	film	4	2.09	11	526	526	0	-1.2436		526	0
O+P-	61	forau	forêt	5	2.57	11	665	665	0	0.750944		665	0
O-P-	62	acant	froid	5	2.32	11	787	787	0	2.50155	EXT
O+P-	63	fubée	fusée	5	1.84	11	625	625	0	0.176974		625	0
O+P-	64	gruin	grain	5	1.64	11	658	658	0	0.6505		658	0
O-P-	65	dunil	large	5	1.95	11	578	578	0	-0.497441		578	0
O+P+	66	lyste	liste	5	2.22	11	624	624	0	0.162625		624	0
O+P+	67	mein	main	4	2.66	11	486	486	0	-1.81757		486	0
O+P+	68	mémer	mémé	4	1.13	11	566	566	0	-0.669632		566	0
O-P-	69	phida	moto	4	1.81	11	644	644	0	0.44961		644	0
O+P+	70	muzée	musée	5	1.71	11	575	575	0	-0.540489		575	0
O+P-	71	nory	nord	4	1.77	11	579		1				1
O+P+	72	objai	objet	5	2.13	11	558	558	0	-0.784426		558	0
O-P-	73	tidas	oncle	5	2.16	11	657	657	0	0.63615		657	0
O+P+	74	paje	page	4	2.46	11	612	612	0	-0.00956617		612	0
O-P-	75	solc	pain	4	2.3	11	604	604	0	-0.12436		604	0
O-P-	76	sanic	pépé	4	0.83	11	649	649	0	0.521356		649	0
O+P-	77	plare	plage	5	1.91	11	569	569	0	-0.626584		569	0
O+P-	78	radeo	radio	5	1.77	11	660	660	0	0.679198		660	0
O+P-	79	sudre	sucre	5	2.04	11	608	608	0	-0.0669632		608	0
O+P-	80	vanlé	volé	4	1.62	11	618	618	0	0.0765294		618	0
O+P+	81	voux	vous	4	3.48	11	554	554	0	-0.841823		554	0
O+P+	82	âger	âgée	4	0.67	11	575	575	0	-0.540489		575	0
O-P-	83	osopa	brin	4	1.31	11	657		1				1
O+P-	84	chole	chose	5	2.65	11	627	627	0	0.205673		627	0
O-P-	85	pado	clef	4	1.45	11	681	681	0	0.980532		681	0
O+P+	86	komme	comme	5	3.36	11	615	615	0	0.0334816		615	0
O+P+	87	caute	côte	4	1.82	11	559	559	0	-0.770077		559	0
O+P-	88	doir	doigt	5	1.93	11	636	636	0	0.334816		636	0
O-P-	89	aimbi	douze	5	1.78	11	722	722	0	1.56885		722	0
O-P-	90	tumpe	écran	5	1.65	11	594	594	0	-0.267853		594	0
O-P-	91	datsu	enfin	5	2.51	11	658	658	0	0.6505		658	0
O+P+	92	antre	entre	5	2.77	11	576	576	0	-0.526139		576	0
O+P-	93	étaze	étage	5	1.98	11	566	566	0	-0.669632		566	0
O+P+	94	fain	faim	4	2.2	11	537	537	0	-1.08576		537	0
O-P-	95	mird	faute	5	1.69	11	658	658	0	0.6505		658	0
O+P+	96	joly	joli	4	2.11	11	565	565	0	-0.683981		565	0
O-P-	97	coum	mais	4	3.51	11	630	630	0	0.24872		630	0
O+P+	98	nuaje	nuage	5	1.91	11	566	566	0	-0.669632		566	0
O-P-	99	cerlo	piste	5	1.85	11	589	589	0	-0.339599		589	0
O-P-	100	libe	près	4	2.6	11	599	599	0	-0.196106		599	0
O+P+	101	roze	rose	4	1.87	11	616	616	0	0.0478309		616	0
O+P-	102	rosen	rosée	5	1.11	11	609	609	0	-0.0526139		609	0
O+P-	103	felon	selon	5	2.13	11	607	607	0	-0.0813124		607	0
O+P-	104	siran	sirop	5	1.59	11	677	677	0	0.923135		677	0
O+P-	105	sujat	sujet	5	2.31	11	520	520	0	-1.3297		520	0
O+P+	106	tiÃ§u	tissu	5	1.71	11	703	703	0	1.29622		703	0
O+P-	107	truin	train	5	2.47	11	538	538	0	-1.07141		538	0
O+P-	108	voicu	voici	5	2.59	11	659	659	0	0.664849		659	0
O+P+	1	einsi	ainsi	5	2.54	12	562	562	0	-1.07959		562	0
O-P-	2	sajoi	bébé	4	2.1	12	531	531	0	-1.31149		531	0
O+P+	3	blans	blanc	5	2.51	12	683	683	0	-0.174409		683	0
O+P-	4	larte	carte	5	2.19	12	746	746	0	0.296881		746	0
O+P+	5	cink	cinq	4	2.46	12	513	513	0	-1.44614		513	0
O+P-	6	clure	clair	5	1.8	12	551	551	0	-1.16187		551	0
O+P+	7	kour	cour	4	2.11	12	768	768	0	0.461458		768	0
O+P+	8	frin	frein	5	1.12	12	584	584	0	-0.915008		584	0
O-P-	9	kolia	futé	4	0.51	12	637	637	0	-0.518526		637	0
O-P-	10	clomb	genre	5	1.87	12	636	636	0	-0.526007		636	0
O+P-	11	gope	gosse	5	0.78	12	951	951	0	1.83044		951	0
O-P-	12	bieux	grand	5	2.98	12	620	620	0	-0.645699		620	0
O+P-	13	grite	grise	5	1.54	12	554	554	0	-1.13943		554	0
O+P-	14	habif	habit	5	1.64	12	571	571	0	-1.01226		571	0
O-P-	15	gofu	jaune	5	2.25	12	639	639	0	-0.503564		639	0
O+P-	16	manre	mange	5	2.28	12	596	596	0	-0.825238		596	0
O-P-	17	doste	parmi	5	2.16	12	715	715	0	0.064976		715	0
O+P+	18	pace	passe	5	2.5	12	633	633	0	-0.548449		633	0
O-P-	19	fril	peau	4	2.16	12	576	576	0	-0.974854		576	0
O+P-	20	plun	plan	4	1.86	12	635	635	0	-0.533487		635	0
O+P+	21	poze	pose	4	1.96	12	709	709	0	0.0200913		709	0
O+P-	22	quind	quand	5	3.17	12	742	742	0	0.266957		742	0
O+P+	23	cérie	série	5	1.85	12	590	590	0	-0.870123		590	0
O+P-	24	stulo	stylo	5	1.59	12	588	588	0	-0.885085		588	0
O-P-	25	acuid	télé	4	1.6	12	707	707	0	0.00512969		707	0
O+P+	26	trai	très	4	3.23	12	860	860	0	1.14969		860	0
O-P-	27	omse	vrai	4	2.63	12	613	613	0	-0.698065		613	0
O-P-	28	carom	aîné	4	0.86	12	813	813	0	0.798094		813	0
O+P-	29	aproi	après	5	2.91	12	691	691	0	-0.114563		691	0
O-P-	30	dilo	assez	5	2.37	12	602	602	0	-0.780354		602	0
O+P-	31	essi	aussi	5	2.99	12	807	807	0	0.753209		807	0
O+P+	32	baile	belle	5	2.54	12	871	871	0	1.23198		871	0
O+P+	33	cafer	café	4	2	12	651	651	0	-0.413795		651	0
O+P+	34	caje	cage	4	1.92	12	675	675	0	-0.234256		675	0
O-P-	35	groid	cause	5	2.09	12	649	649	0	-0.428756		649	0
O+P+	36	koin	coin	4	2.15	12	670	670	0	-0.27166		670	0
O-P-	37	blait	corde	5	1.94	12	622	622	0	-0.630738		622	0
O-P-	38	sicy	eaux	4	1.62	12	868	868	0	1.20954		868	0
O+P-	39	funil	fusil	5	1.81	12	674	674	0	-0.241737		674	0
O-P-	40	raseu	hibou	5	1.69	12	921	921	0	1.60602		921	0
O+P-	41	iden	idée	4	2.37	12	598	598	0	-0.810277		598	0
O+P+	42	lempe	lampe	5	1.86	12	583	583	0	-0.922489		583	0
O+P+	43	moie	mois	4	2.37	12	784	784	0	0.581151		784	0
O+P-	44	noiq	noix	4	1.72	12	485	485	0	-1.65561		485	0
O-P-	45	imnuz	orage	5	1.87	12	973	973	0	1.99502		973	0
O-P-	46	lebi	part	4	2.02	12	822	822	0	0.865421		822	0
O+P-	47	plef	plein	5	2.22	12	527	527	0	-1.34141		527	0
O-P-	48	hacot	reine	5	1.91	12	603	603	0	-0.772873		603	0
O+P+	49	raule	rôle	4	1.73	12	706	706	0	-0.00235111		706	0
O+P-	50	roude	rouge	5	2.7	12	751	751	0	0.334285		751	0
O+P-	51	deau	seau	4	1.52	12	821	821	0	0.85794		821	0
O+P+	52	tapys	tapis	5	1.99	12	553	553	0	-1.14691		553	0
O+P+	53	vaze	vase	4	1.71	12	473	473	0	-1.74538		473	0
O+P-	54	vunt	vent	4	2.68	12	609	609	0	-0.727988		609	0
O+P+	55	aÃ§is	assis	5	2.1	12	715	715	0	0.064976		715	0
O+P-	56	avint	avant	5	2.72	12	769	769	0	0.468939		769	0
O-P-	57	pode	cassé	5	1.52	12	679	679	0	-0.204333		679	0
O+P-	58	joup	coup	4	2.69	12	707	707	0	0.00512969		707	0
O+P+	59	anvie	envie	5	2.16	12	606	606	0	-0.750431		606	0
O+P+	60	fylm	film	4	2.09	12	718	718	0	0.0874184		718	0
O-P-	61	lapas	forêt	5	2.57	12	657	657	0	-0.36891		657	0
O+P+	62	froix	froid	5	2.32	12	654	654	0	-0.391352		654	0
O-P-	63	apant	fusée	5	1.84	12	921	921	0	1.60602		921	0
O-P-	64	ousto	grain	5	1.64	12	641	641	0	-0.488603		641	0
O+P+	65	larje	large	5	1.95	12	638	638	0	-0.511045		638	0
O+P-	66	luste	liste	5	2.22	12	618		1				1
O+P-	67	muin	main	4	2.66	12	795	795	0	0.66344		795	0
O+P-	68	mémur	mémé	4	1.13	12	637		1				1
O+P+	69	motau	moto	4	1.81	12	658	658	0	-0.361429		658	0
O+P-	70	munée	musée	5	1.71	12	611	611	0	-0.713027		611	0
O-P-	71	filp	nord	4	1.77	12	810	810	0	0.775651		810	0
O+P-	72	objui	objet	5	2.13	12	611	611	0	-0.713027		611	0
O+P+	73	onkle	oncle	5	2.16	12	856	856	0	1.11977		856	0
O+P-	74	pame	page	4	2.46	12	807	807	0	0.753209		807	0
O+P+	75	pein	pain	4	2.3	12	731	731	0	0.184669		731	0
O+P+	76	péper	pépé	4	0.83	12	702	702	0	-0.0322743		702	0
O-P-	77	riroc	plage	5	1.91	12	751	751	0	0.334285		751	0
O-P-	78	centu	radio	5	1.77	12	660	660	0	-0.346468		660	0
O-P-	79	ploin	sucre	5	2.04	12	696	696	0	-0.077159		696	0
O-P-	80	harun	volé	4	1.62	12	837	837	0	0.977633		837	0
O+P-	81	voul	vous	4	3.48	12	971	971	0	1.98006		971	0
O+P-	82	âged	âgée	4	0.67	12	670	670	0	-0.27166		670	0
O+P+	83	brein	brin	4	1.31	12	1262	1262	0	4.15697	EXT
O-P-	84	jolat	chose	5	2.65	12	1026	1026	0	2.3915		1026	0
O+P+	85	cler	clef	4	1.45	12	992	992	0	2.13716		992	0
O+P-	86	domme	comme	5	3.36	12	796	796	0	0.67092		796	0
O+P-	87	caote	côte	4	1.82	12	715	715	0	0.064976		715	0
O-P-	88	braf	doigt	5	1.93	12	619	619	0	-0.65318		619	0
O+P+	89	douse	douze	5	1.78	12	747	747	0	0.304361		747	0
O+P+	90	ékran	écran	5	1.65	12	621	621	0	-0.638219		621	0
O+P+	91	anfin	enfin	5	2.51	12	580	580	0	-0.944931		580	0
O+P-	92	intre	entre	5	2.77	12	594	594	0	-0.8402		594	0
O-P-	93	fusox	étage	5	1.98	12	643	643	0	-0.473641		643	0
O+P-	94	faig	faim	4	2.2	12	663	663	0	-0.324025		663	0
O+P+	95	fôte	faute	5	1.69	12	778	778	0	0.536266		778	0
O+P-	96	jolu	joli	4	2.11	12	563	563	0	-1.0721		563	0
O+P+	97	maie	mais	4	3.51	12	741	741	0	0.259477		741	0
O+P-	98	nuare	nuage	5	1.91	12	692	692	0	-0.107082		692	0
O+P+	99	pyste	piste	5	1.85	12	626	626	0	-0.600815		626	0
O+P+	100	prai	près	4	2.6	12	831	831	0	0.932748		831	0
O+P-	101	rone	rose	4	1.87	12	664	664	0	-0.316544		664	0
O-P-	102	guici	rosée	5	1.11	12	842	842	0	1.01504		842	0
O-P-	103	ragui	selon	5	2.13	12	1060	1060	0	2.64585	EXT
O-P-	104	camde	sirop	5	1.59	12	902	902	0	1.46388		902	0
O-P-	105	ainco	sujet	5	2.31	12	748	748	0	0.311842		748	0
O+P-	106	tipu	tissu	5	1.71	12	592	592	0	-0.855162		592	0
O-P-	107	glove	train	5	2.47	12	683	683	0	-0.174409		683	0
O-P-	108	anent	voici	5	2.59	12	1167		1				1
O+P-	1	oinsi	ainsi	5	2.54	13	632	632	0	0.100971		632	0
O+P+	2	béber	bébé	4	2.1	13	487	487	0	-1.13339		487	0
O+P-	3	blano	blanc	5	2.51	13	527	527	0	-0.792874		527	0
O-P-	4	funol	carte	5	2.19	13	733	733	0	0.960765		733	0
O+P-	5	cinf	cinq	4	2.46	13	614	614	0	-0.0522592		614	0
O-P-	6	bouve	clair	5	1.8	13	654	654	0	0.288253		654	0
O+P-	7	gour	cour	4	2.11	13	598	598	0	-0.188464		598	0
O+P-	8	frun	frein	5	1.12	13	594	594	0	-0.222515		594	0
O+P+	9	futer	futé	4	0.51	13	636	636	0	0.135023		636	0
O+P+	10	jenre	genre	5	1.87	13	581	581	0	-0.333182		581	0
O-P-	11	piun	gosse	5	0.78	13	571	571	0	-0.41831		571	0
O+P+	12	grend	grand	5	2.98	13	705	705	0	0.722407		705	0
O-P-	13	afant	grise	5	1.54	13	553	553	0	-0.571541		553	0
O-P-	14	englo	habit	5	1.64	13	544	544	0	-0.648156		544	0
O+P+	15	jône	jaune	5	2.25	13	545	545	0	-0.639643		545	0
O-P-	16	doils	mange	5	2.28	13	560	560	0	-0.511951		560	0
O+P+	17	parmy	parmi	5	2.16	13	607	607	0	-0.111849		607	0
O+P-	18	pave	passe	5	2.5	13	594	594	0	-0.222515		594	0
O+P+	19	paux	peau	4	2.16	13	553	553	0	-0.571541		553	0
O-P-	20	sart	plan	4	1.86	13	551	551	0	-0.588566		551	0
O+P-	21	poje	pose	4	1.96	13	716	716	0	0.816047		716	0
O-P-	22	lompe	quand	5	3.17	13	525	525	0	-0.809899		525	0
O+P-	23	dérie	série	5	1.85	13	543	543	0	-0.656669		543	0
O-P-	24	jaive	stylo	5	1.59	13	645	645	0	0.211638		645	0
O+P+	25	téler	télé	4	1.6	13	553	553	0	-0.571541		553	0
O+P-	26	tran	très	4	3.23	13	518	518	0	-0.869489		518	0
O+P+	27	vret	vrai	4	2.63	13	512	512	0	-0.920566		512	0
O+P+	28	aîner	aîné	4	0.86	13	678	678	0	0.492561		678	0
O-P-	29	veuco	après	5	2.91	13	666	666	0	0.390407		666	0
O+P+	30	aÃ§ez	assez	5	2.37	13	540	540	0	-0.682207		540	0
O-P-	31	lenu	aussi	5	2.99	13	693	693	0	0.620253		693	0
O+P-	32	boile	belle	5	2.54	13	576	576	0	-0.375746		576	0
O+P-	33	cafel	café	4	2	13	545	545	0	-0.639643		545	0
O+P-	34	cate	cage	4	1.92	13	715	715	0	0.807535		715	0
O+P+	35	cauze	cause	5	2.09	13	556	556	0	-0.546002		556	0
O+P-	36	toin	coin	4	2.15	13	643	643	0	0.194612		643	0
O+P+	37	korde	corde	5	1.94	13	720	720	0	0.850099		720	0
O+P+	38	haux	eaux	4	1.62	13	697	697	0	0.654304		697	0
O-P-	39	ogran	fusil	5	1.81	13	590	590	0	-0.256567		590	0
O+P+	40	hybou	hibou	5	1.69	13	648	648	0	0.237176		648	0
O-P-	41	frou	idée	4	2.37	13	584	584	0	-0.307644		584	0
O+P-	42	lompe	lampe	5	1.86	13	559	559	0	-0.520464		559	0
O+P-	43	moik	mois	4	2.37	13	796	796	0	1.49707		796	0
O-P-	44	trof	noix	4	1.72	13	687	687	0	0.569176		687	0
O+P+	45	oraje	orage	5	1.87	13	566	566	0	-0.460874		566	0
O+P+	46	pare	part	4	2.02	13	958	958	0	2.87615	EXT
O-P-	47	guca	plein	5	2.22	13	575	575	0	-0.384259		575	0
O+P+	48	raine	reine	5	1.91	13	598	598	0	-0.188464		598	0
O+P-	49	riule	rôle	4	1.73	13	505	505	0	-0.980156		505	0
O-P-	50	labis	rouge	5	2.7	13	684	684	0	0.543638		684	0
O-P-	51	kiln	seau	4	1.52	13	856	856	0	2.00784		856	0
O+P-	52	tapus	tapis	5	1.99	13	684	684	0	0.543638		684	0
O+P-	53	vade	vase	4	1.71	13	576	576	0	-0.375746		576	0
O-P-	54	rial	vent	4	2.68	13	503	503	0	-0.997181		503	0
O+P-	55	apis	assis	5	2.1	13	695	695	0	0.637278		695	0
O-P-	56	corge	avant	5	2.72	13	489	489	0	-1.11636		489	0
O+P+	57	caÃ§é	cassé	5	1.52	13	589	589	0	-0.265079		589	0
O-P-	58	dati	coup	4	2.69	13	487	487	0	-1.13339		487	0
O+P-	59	onvie	envie	5	2.16	13	642	642	0	0.186099		642	0
O+P-	60	folm	film	4	2.09	13	578	578	0	-0.35872		578	0
O+P+	61	forai	forêt	5	2.57	13	470	470	0	-1.2781		470	0
O+P-	62	froil	froid	5	2.32	13	578	578	0	-0.35872		578	0
O+P+	63	fuzée	fusée	5	1.84	13	508	508	0	-0.954617		508	0
O+P+	64	grein	grain	5	1.64	13	642	642	0	0.186099		642	0
O+P-	65	larne	large	5	1.95	13	629	629	0	0.075433		629	0
O-P-	66	fopra	liste	5	2.22	13	638	638	0	0.152048		638	0
O-P-	67	eslu	main	4	2.66	13	544	544	0	-0.648156		544	0
O-P-	68	olsar	mémé	4	1.13	13	624	624	0	0.0328689		624	0
O+P-	69	motai	moto	4	1.81	13	707	707	0	0.739432		707	0
O-P-	70	polsa	musée	5	1.71	13	566	566	0	-0.460874		566	0
O+P+	71	nore	nord	4	1.77	13	767	767	0	1.2502		767	0
O-P-	72	asupi	objet	5	2.13	13	589	589	0	-0.265079		589	0
O+P-	73	onsle	oncle	5	2.16	13	574	574	0	-0.392772		574	0
O-P-	74	coir	page	4	2.46	13	489	489	0	-1.11636		489	0
O+P-	75	puin	pain	4	2.3	13	604	604	0	-0.137387		604	0
O+P-	76	pépen	pépé	4	0.83	13	523	523	0	-0.826925		523	0
O+P+	77	plaje	plage	5	1.91	13	571	571	0	-0.41831		571	0
O+P+	78	radyo	radio	5	1.77	13	568	568	0	-0.443848		568	0
O+P+	79	sukre	sucre	5	2.04	13	586	586	0	-0.290618		586	0
O+P+	80	vaulé	volé	4	1.62	13	555	555	0	-0.554515		555	0
O-P-	81	diny	vous	4	3.48	13	554	554	0	-0.563028		554	0
O-P-	82	remp	âgée	4	0.67	13	616	616	0	-0.0352336		616	0
O+P-	83	bruin	brin	4	1.31	13	643	643	0	0.194612		643	0
O+P+	84	choze	chose	5	2.65	13	666	666	0	0.390407		666	0
O+P-	85	clir	clef	4	1.45	13	627	627	0	0.0584073		627	0
O-P-	86	biant	comme	5	3.36	13	577	577	0	-0.367233		577	0
O-P-	87	saril	côte	4	1.82	13	896	896	0	2.34835		896	0
O+P+	88	doix	doigt	5	1.93	13	664	664	0	0.373381		664	0
O+P-	89	doure	douze	5	1.78	13	550	550	0	-0.597079		550	0
O+P-	90	ésran	écran	5	1.65	13	1294	1294	0	5.73645	EXT
O+P-	91	onfin	enfin	5	2.51	13	574	574	0	-0.392772		574	0
O-P-	92	bloic	entre	5	2.77	13	581	581	0	-0.333182		581	0
O+P+	93	étaje	étage	5	1.98	13	591	591	0	-0.248054		591	0
O-P-	94	sorl	faim	4	2.2	13	636	636	0	0.135023		636	0
O+P-	95	fite	faute	5	1.69	13	587	587	0	-0.282105		587	0
O-P-	96	buat	joli	4	2.11	13	843	843	0	1.89717		843	0
O+P-	97	maig	mais	4	3.51	13	561	561	0	-0.503438		561	0
O-P-	98	ploid	nuage	5	1.91	13	544	544	0	-0.648156		544	0
O+P-	99	puste	piste	5	1.85	13	659	659	0	0.330817		659	0
O+P-	100	pran	près	4	2.6	13	646	646	0	0.220151		646	0
O-P-	101	fuli	rose	4	1.87	13	625	625	0	0.0413817		625	0
O+P+	102	roser	rosée	5	1.11	13	606	606	0	-0.120362		606	0
O+P+	103	celon	selon	5	2.13	13	554	554	0	-0.563028		554	0
O+P+	104	sirau	sirop	5	1.59	13	586	586	0	-0.290618		586	0
O+P+	105	sujai	sujet	5	2.31	13	580	580	0	-0.341695		580	0
O-P-	106	olan	tissu	5	1.71	13	523	523	0	-0.826925		523	0
O+P+	107	trein	train	5	2.47	13	617	617	0	-0.0267208		617	0
O+P+	108	voicy	voici	5	2.59	13	1114	1114	0	4.20415	EXT
O+P-	1	oinsi	ainsi	5	2.54	14	449	449	0	-1.36414		449	0
O+P+	2	béber	bébé	4	2.1	14	482	482	0	-1.06996		482	0
O+P-	3	blano	blanc	5	2.51	14	445	445	0	-1.3998		445	0
O-P-	4	funol	carte	5	2.19	14	587	587	0	-0.1339		587	0
O+P-	5	cinf	cinq	4	2.46	14	510	510	0	-0.82034		510	0
O-P-	6	bouve	clair	5	1.8	14	438	438	0	-1.46221		438	0
O+P-	7	gour	cour	4	2.11	14	652	652	0	0.445562		652	0
O+P-	8	frun	frein	5	1.12	14	545	545	0	-0.508322		545	0
O+P+	9	futer	futé	4	0.51	14	476	476	0	-1.12344		476	0
O+P+	10	jenre	genre	5	1.87	14	478	478	0	-1.10561		478	0
O-P-	11	piun	gosse	5	0.78	14	689	689	0	0.77541		689	0
O+P+	12	grend	grand	5	2.98	14	668	668	0	0.588199		668	0
O-P-	13	afant	grise	5	1.54	14	549	549	0	-0.472663		549	0
O-P-	14	englo	habit	5	1.64	14	448		1				1
O+P+	15	jône	jaune	5	2.25	14	478	478	0	-1.10561		478	0
O-P-	16	doils	mange	5	2.28	14	515	515	0	-0.775766		515	0
O+P+	17	parmy	parmi	5	2.16	14	575	575	0	-0.240878		575	0
O+P-	18	pave	passe	5	2.5	14	774	774	0	1.53317		774	0
O+P+	19	paux	peau	4	2.16	14	605		1				1
O-P-	20	sart	plan	4	1.86	14	475	475	0	-1.13236		475	0
O+P-	21	poje	pose	4	1.96	14	596	596	0	-0.0536671		596	0
O-P-	22	lompe	quand	5	3.17	14	507	507	0	-0.847085		507	0
O+P-	23	dérie	série	5	1.85	14	504	504	0	-0.873829		504	0
O-P-	24	jaive	stylo	5	1.59	14	861	861	0	2.30876		861	0
O+P+	25	téler	télé	4	1.6	14	583	583	0	-0.16956		583	0
O+P-	26	tran	très	4	3.23	14	710		1				1
O+P+	27	vret	vrai	4	2.63	14	464	464	0	-1.23042		464	0
O+P+	28	aîner	aîné	4	0.86	14	579	579	0	-0.205219		579	0
O-P-	29	veuco	après	5	2.91	14	520	520	0	-0.731192		520	0
O+P+	30	aÃ§ez	assez	5	2.37	14	507	507	0	-0.847085		507	0
O-P-	31	lenu	aussi	5	2.99	14	493	493	0	-0.971892		493	0
O+P-	32	boile	belle	5	2.54	14	542	542	0	-0.535067		542	0
O+P-	33	cafel	café	4	2	14	521	521	0	-0.722278		521	0
O+P-	34	cate	cage	4	1.92	14	478	478	0	-1.10561		478	0
O+P+	35	cauze	cause	5	2.09	14	562	562	0	-0.356771		562	0
O+P-	36	toin	coin	4	2.15	14	731	731	0	1.14983		731	0
O+P+	37	korde	corde	5	1.94	14	518	518	0	-0.749022		518	0
O+P+	38	haux	eaux	4	1.62	14	510	510	0	-0.82034		510	0
O-P-	39	ogran	fusil	5	1.81	14	574	574	0	-0.249793		574	0
O+P+	40	hybou	hibou	5	1.69	14	542	542	0	-0.535067		542	0
O-P-	41	frou	idée	4	2.37	14	516	516	0	-0.766852		516	0
O+P-	42	lompe	lampe	5	1.86	14	594	594	0	-0.0714967		594	0
O+P-	43	moik	mois	4	2.37	14	663	663	0	0.543625		663	0
O-P-	44	trof	noix	4	1.72	14	497	497	0	-0.936233		497	0
O+P+	45	oraje	orage	5	1.87	14	587	587	0	-0.1339		587	0
O+P+	46	pare	part	4	2.02	14	608	608	0	0.0533105		608	0
O-P-	47	guca	plein	5	2.22	14	470	470	0	-1.17693		470	0
O+P+	48	raine	reine	5	1.91	14	918	918	0	2.8169	EXT
O+P-	49	riule	rôle	4	1.73	14	543	543	0	-0.526152		543	0
O-P-	50	labis	rouge	5	2.7	14	524	524	0	-0.695533		524	0
O-P-	51	kiln	seau	4	1.52	14	559		1				1
O+P-	52	tapus	tapis	5	1.99	14	533	533	0	-0.6153		533	0
O+P-	53	vade	vase	4	1.71	14	635	635	0	0.29401		635	0
O-P-	54	rial	vent	4	2.68	14	377		1				1
O+P-	55	apis	assis	5	2.1	14	508	508	0	-0.83817		508	0
O-P-	56	corge	avant	5	2.72	14	528	528	0	-0.659874		528	0
O+P+	57	caÃ§é	cassé	5	1.52	14	683	683	0	0.721921		683	0
O-P-	58	dati	coup	4	2.69	14	544	544	0	-0.517237		544	0
O+P-	59	onvie	envie	5	2.16	14	574	574	0	-0.249793		574	0
O+P-	60	folm	film	4	2.09	14	604	604	0	0.0176513		604	0
O+P+	61	forai	forêt	5	2.57	14	535	535	0	-0.59747		535	0
O+P-	62	froil	froid	5	2.32	14	593	593	0	-0.0804116		593	0
O+P+	63	fuzée	fusée	5	1.84	14	608	608	0	0.0533105		608	0
O+P+	64	grein	grain	5	1.64	14	776	776	0	1.551		776	0
O+P-	65	larne	large	5	1.95	14	582	582	0	-0.178474		582	0
O-P-	66	fopra	liste	5	2.22	14	650	650	0	0.427732		650	0
O-P-	67	eslu	main	4	2.66	14	528	528	0	-0.659874		528	0
O-P-	68	olsar	mémé	4	1.13	14	845		1				1
O+P-	69	motai	moto	4	1.81	14	550	550	0	-0.463748		550	0
O-P-	70	polsa	musée	5	1.71	14	619	619	0	0.151373		619	0
O+P+	71	nore	nord	4	1.77	14	621	621	0	0.169203		621	0
O-P-	72	asupi	objet	5	2.13	14	579	579	0	-0.205219		579	0
O+P-	73	onsle	oncle	5	2.16	14	925	925	0	2.8793	EXT
O-P-	74	coir	page	4	2.46	14	588	588	0	-0.124986		588	0
O+P-	75	puin	pain	4	2.3	14	770	770	0	1.49751		770	0
O+P-	76	pépen	pépé	4	0.83	14	883	883	0	2.50488	EXT
O+P+	77	plaje	plage	5	1.91	14	490	490	0	-0.998637		490	0
O+P+	78	radyo	radio	5	1.77	14	485	485	0	-1.04321		485	0
O+P+	79	sukre	sucre	5	2.04	14	785	785	0	1.63123		785	0
O+P+	80	vaulé	volé	4	1.62	14	601	601	0	-0.0090931		601	0
O-P-	81	diny	vous	4	3.48	14	586	586	0	-0.142815		586	0
O-P-	82	remp	âgée	4	0.67	14	613	613	0	0.0978846		613	0
O+P-	83	bruin	brin	4	1.31	14	1461		1				1
O+P+	84	choze	chose	5	2.65	14	848	848	0	2.19286		848	0
O+P-	85	clir	clef	4	1.45	14	593	593	0	-0.0804116		593	0
O-P-	86	biant	comme	5	3.36	14	609	609	0	0.0622253		609	0
O-P-	87	saril	côte	4	1.82	14	678	678	0	0.677347		678	0
O+P+	88	doix	doigt	5	1.93	14	561	561	0	-0.365685		561	0
O+P-	89	doure	douze	5	1.78	14	650	650	0	0.427732		650	0
O+P-	90	ésran	écran	5	1.65	14	646	646	0	0.392073		646	0
O+P-	91	onfin	enfin	5	2.51	14	711	711	0	0.971536		711	0
O-P-	92	bloic	entre	5	2.77	14	611	611	0	0.080055		611	0
O+P+	93	étaje	étage	5	1.98	14	560	560	0	-0.3746		560	0
O-P-	94	sorl	faim	4	2.2	14	776	776	0	1.551		776	0
O+P-	95	fite	faute	5	1.69	14	975		1				1
O-P-	96	buat	joli	4	2.11	14	560	560	0	-0.3746		560	0
O+P-	97	maig	mais	4	3.51	14	922	922	0	2.85256	EXT
O-P-	98	ploid	nuage	5	1.91	14	612	612	0	0.0889698		612	0
O+P-	99	puste	piste	5	1.85	14	746	746	0	1.28355		746	0
O+P-	100	pran	près	4	2.6	14	618	618	0	0.142459		618	0
O-P-	101	fuli	rose	4	1.87	14	584	584	0	-0.160645		584	0
O+P+	102	roser	rosée	5	1.11	14	686	686	0	0.748665		686	0
O+P+	103	celon	selon	5	2.13	14	501	501	0	-0.900574		501	0
O+P+	104	sirau	sirop	5	1.59	14	732	732	0	1.15875		732	0
O+P+	105	sujai	sujet	5	2.31	14	670	670	0	0.606029		670	0
O-P-	106	olan	tissu	5	1.71	14	664	664	0	0.55254		664	0
O+P+	107	trein	train	5	2.47	14	576	576	0	-0.231963		576	0
O+P+	108	voicy	voici	5	2.59	14	815	815	0	1.89868		815	0
O+P+	1	einsi	ainsi	5	2.54	15	528	528	0	-0.906034		528	0
O-P-	2	sajoi	bébé	4	2.1	15	552	552	0	-0.63793		552	0
O+P+	3	blans	blanc	5	2.51	15	526	526	0	-0.928376		526	0
O+P-	4	larte	carte	5	2.19	15	645	645	0	0.400975		645	0
O+P+	5	cink	cinq	4	2.46	15	636	636	0	0.300436		636	0
O+P-	6	clure	clair	5	1.8	15	543	543	0	-0.738469		543	0
O+P+	7	kour	cour	4	2.11	15	657		1				1
O+P+	8	frin	frein	5	1.12	15	642	642	0	0.367462		642	0
O-P-	9	kolia	futé	4	0.51	15	884	884	0	3.07085	EXT
O-P-	10	clomb	genre	5	1.87	15	667	667	0	0.646737		667	0
O+P-	11	gope	gosse	5	0.78	15	662	662	0	0.590882		662	0
O-P-	12	bieux	grand	5	2.98	15	569	569	0	-0.448022		569	0
O+P-	13	grite	grise	5	1.54	15	634	634	0	0.278094		634	0
O+P-	14	habif	habit	5	1.64	15	552	552	0	-0.63793		552	0
O-P-	15	gofu	jaune	5	2.25	15	633	633	0	0.266923		633	0
O+P-	16	manre	mange	5	2.28	15	618	618	0	0.0993576		618	0
O-P-	17	doste	parmi	5	2.16	15	700	700	0	1.01538		700	0
O+P+	18	pace	passe	5	2.5	15	600	600	0	-0.101721		600	0
O-P-	19	fril	peau	4	2.16	15	739	739	0	1.45105		739	0
O+P-	20	plun	plan	4	1.86	15	694	694	0	0.948355		694	0
O+P+	21	poze	pose	4	1.96	15	657	657	0	0.535027		657	0
O+P-	22	quind	quand	5	3.17	15	588	588	0	-0.235773		588	0
O+P+	23	cérie	série	5	1.85	15	523	523	0	-0.961889		523	0
O+P-	24	stulo	stylo	5	1.59	15	498	498	0	-1.24116		498	0
O-P-	25	acuid	télé	4	1.6	15	636	636	0	0.300436		636	0
O+P+	26	trai	très	4	3.23	15	831	831	0	2.47878		831	0
O-P-	27	omse	vrai	4	2.63	15	509	509	0	-1.11828		509	0
O-P-	28	carom	aîné	4	0.86	15	694	694	0	0.948355		694	0
O+P-	29	aproi	après	5	2.91	15	637	637	0	0.311607		637	0
O-P-	30	dilo	assez	5	2.37	15	611	611	0	0.0211605		611	0
O+P-	31	essi	aussi	5	2.99	15	559	559	0	-0.559732		559	0
O+P+	32	baile	belle	5	2.54	15	663	663	0	0.602053		663	0
O+P+	33	cafer	café	4	2	15	554	554	0	-0.615588		554	0
O+P+	34	caje	cage	4	1.92	15	529	529	0	-0.894863		529	0
O-P-	35	groid	cause	5	2.09	15	566	566	0	-0.481535		566	0
O+P+	36	koin	coin	4	2.15	15	528		1				1
O-P-	37	blait	corde	5	1.94	15	553	553	0	-0.626759		553	0
O-P-	38	sicy	eaux	4	1.62	15	670	670	0	0.680251		670	0
O+P-	39	funil	fusil	5	1.81	15	575	575	0	-0.380996		575	0
O-P-	40	raseu	hibou	5	1.69	15	640	640	0	0.34512		640	0
O+P-	41	iden	idée	4	2.37	15	530	530	0	-0.883692		530	0
O+P+	42	lempe	lampe	5	1.86	15	557	557	0	-0.582074		557	0
O+P+	43	moie	mois	4	2.37	15	638		1				1
O+P-	44	noiq	noix	4	1.72	15	519	519	0	-1.00657		519	0
O-P-	45	imnuz	orage	5	1.87	15	594	594	0	-0.168747		594	0
O-P-	46	lebi	part	4	2.02	15	693	693	0	0.937184		693	0
O+P-	47	plef	plein	5	2.22	15	562	562	0	-0.526219		562	0
O-P-	48	hacot	reine	5	1.91	15	644	644	0	0.389804		644	0
O+P+	49	raule	rôle	4	1.73	15	565	565	0	-0.492706		565	0
O+P-	50	roude	rouge	5	2.7	15	513	513	0	-1.0736		513	0
O+P-	51	deau	seau	4	1.52	15	555	555	0	-0.604417		555	0
O+P+	52	tapys	tapis	5	1.99	15	539	539	0	-0.783153		539	0
O+P+	53	vaze	vase	4	1.71	15	501	501	0	-1.20765		501	0
O+P-	54	vunt	vent	4	2.68	15	646	646	0	0.412146		646	0
O+P+	55	aÃ§is	assis	5	2.1	15	694	694	0	0.948355		694	0
O+P-	56	avint	avant	5	2.72	15	554	554	0	-0.615588		554	0
O-P-	57	pode	cassé	5	1.52	15	715	715	0	1.18295		715	0
O+P-	58	joup	coup	4	2.69	15	647	647	0	0.423317		647	0
O+P+	59	anvie	envie	5	2.16	15	538	538	0	-0.794324		538	0
O+P+	60	fylm	film	4	2.09	15	529	529	0	-0.894863		529	0
O-P-	61	lapas	forêt	5	2.57	15	575	575	0	-0.380996		575	0
O+P+	62	froix	froid	5	2.32	15	635	635	0	0.289265		635	0
O-P-	63	apant	fusée	5	1.84	15	499	499	0	-1.22999		499	0
O-P-	64	ousto	grain	5	1.64	15	863	863	0	2.83626	EXT
O+P+	65	larje	large	5	1.95	15	607	607	0	-0.0235236		607	0
O+P-	66	luste	liste	5	2.22	15	531		1				1
O+P-	67	muin	main	4	2.66	15	585	585	0	-0.269286		585	0
O+P-	68	mémur	mémé	4	1.13	15	577	577	0	-0.358654		577	0
O+P+	69	motau	moto	4	1.81	15	515	515	0	-1.05126		515	0
O+P-	70	munée	musée	5	1.71	15	585	585	0	-0.269286		585	0
O-P-	71	filp	nord	4	1.77	15	588	588	0	-0.235773		588	0
O+P-	72	objui	objet	5	2.13	15	525	525	0	-0.939547		525	0
O+P+	73	onkle	oncle	5	2.16	15	571	571	0	-0.42568		571	0
O+P-	74	pame	page	4	2.46	15	856	856	0	2.75806	EXT
O+P+	75	pein	pain	4	2.3	15	519	519	0	-1.00657		519	0
O+P+	76	péper	pépé	4	0.83	15	668	668	0	0.657908		668	0
O-P-	77	riroc	plage	5	1.91	15	659	659	0	0.557369		659	0
O-P-	78	centu	radio	5	1.77	15	517	517	0	-1.02892		517	0
O-P-	79	ploin	sucre	5	2.04	15	549	549	0	-0.671443		549	0
O-P-	80	harun	volé	4	1.62	15	585	585	0	-0.269286		585	0
O+P-	81	voul	vous	4	3.48	15	734	734	0	1.3952		734	0
O+P-	82	âged	âgée	4	0.67	15	538	538	0	-0.794324		538	0
O+P+	83	brein	brin	4	1.31	15	838	838	0	2.55698	EXT
O-P-	84	jolat	chose	5	2.65	15	601	601	0	-0.0905497		601	0
O+P+	85	cler	clef	4	1.45	15	659	659	0	0.557369		659	0
O+P-	86	domme	comme	5	3.36	15	589	589	0	-0.224602		589	0
O+P-	87	caote	côte	4	1.82	15	857	857	0	2.76923	EXT
O-P-	88	braf	doigt	5	1.93	15	483	483	0	-1.40873		483	0
O+P+	89	douse	douze	5	1.78	15	651	651	0	0.468001		651	0
O+P+	90	ékran	écran	5	1.65	15	621	621	0	0.132871		621	0
O+P+	91	anfin	enfin	5	2.51	15	498	498	0	-1.24116		498	0
O+P-	92	intre	entre	5	2.77	15	595	595	0	-0.157576		595	0
O-P-	93	fusox	étage	5	1.98	15	568	568	0	-0.459193		568	0
O+P-	94	faig	faim	4	2.2	15	591	591	0	-0.20226		591	0
O+P+	95	fôte	faute	5	1.69	15	532	532	0	-0.86135		532	0
O+P-	96	jolu	joli	4	2.11	15	596	596	0	-0.146405		596	0
O+P+	97	maie	mais	4	3.51	15	590	590	0	-0.213431		590	0
O+P-	98	nuare	nuage	5	1.91	15	741	741	0	1.47339		741	0
O+P+	99	pyste	piste	5	1.85	15	654	654	0	0.501514		654	0
O+P+	100	prai	près	4	2.6	15	655	655	0	0.512685		655	0
O+P-	101	rone	rose	4	1.87	15	607	607	0	-0.0235236		607	0
O-P-	102	guici	rosée	5	1.11	15	772	772	0	1.81969		772	0
O-P-	103	ragui	selon	5	2.13	15	677	677	0	0.758448		677	0
O-P-	104	camde	sirop	5	1.59	15	509	509	0	-1.11828		509	0
O-P-	105	ainco	sujet	5	2.31	15	432	432	0	-1.97845		432	0
O+P-	106	tipu	tissu	5	1.71	15	555	555	0	-0.604417		555	0
O-P-	107	glove	train	5	2.47	15	610	610	0	0.00998947		610	0
O-P-	108	anent	voici	5	2.59	15	504	504	0	-1.17414		504	0
O+P+	1	einsi	ainsi	5	2.54	16	643	643	0	-0.143854		643	0
O-P-	2	sajoi	bébé	4	2.1	16	576	576	0	-0.81906		576	0
O+P+	3	blans	blanc	5	2.51	16	662	662	0	0.0476221		662	0
O+P-	4	larte	carte	5	2.19	16	582	582	0	-0.758594		582	0
O+P+	5	cink	cinq	4	2.46	16	724	724	0	0.672439		724	0
O+P-	6	clure	clair	5	1.8	16	646	646	0	-0.113621		646	0
O+P+	7	kour	cour	4	2.11	16	755	755	0	0.984848		755	0
O+P+	8	frin	frein	5	1.12	16	746	746	0	0.894149		746	0
O-P-	9	kolia	futé	4	0.51	16	684	684	0	0.269331		684	0
O-P-	10	clomb	genre	5	1.87	16	664	664	0	0.0677775		664	0
O+P-	11	gope	gosse	5	0.78	16	1251	1251	0	5.98339	EXT
O-P-	12	bieux	grand	5	2.98	16	637	637	0	-0.20432		637	0
O+P-	13	grite	grise	5	1.54	16	748	748	0	0.914304		748	0
O+P-	14	habif	habit	5	1.64	16	825	825	0	1.69029		825	0
O-P-	15	gofu	jaune	5	2.25	16	620	620	0	-0.375641		620	0
O+P-	16	manre	mange	5	2.28	16	630	630	0	-0.274864		630	0
O-P-	17	doste	parmi	5	2.16	16	708	708	0	0.511196		708	0
O+P+	18	pace	passe	5	2.5	16	811	811	0	1.5492		811	0
O-P-	19	fril	peau	4	2.16	16	641	641	0	-0.16401		641	0
O+P-	20	plun	plan	4	1.86	16	633	633	0	-0.244631		633	0
O+P+	21	poze	pose	4	1.96	16	534	534	0	-1.24232		534	0
O+P-	22	quind	quand	5	3.17	16	693	693	0	0.360031		693	0
O+P+	23	cérie	série	5	1.85	16	789	789	0	1.32749		789	0
O+P-	24	stulo	stylo	5	1.59	16	684	684	0	0.269331		684	0
O-P-	25	acuid	télé	4	1.6	16	637	637	0	-0.20432		637	0
O+P+	26	trai	très	4	3.23	16	723	723	0	0.662362		723	0
O-P-	27	omse	vrai	4	2.63	16	687	687	0	0.299564		687	0
O-P-	28	carom	aîné	4	0.86	16	706	706	0	0.491041		706	0
O+P-	29	aproi	après	5	2.91	16	578		1				1
O-P-	30	dilo	assez	5	2.37	16	787	787	0	1.30733		787	0
O+P-	31	essi	aussi	5	2.99	16	629	629	0	-0.284942		629	0
O+P+	32	baile	belle	5	2.54	16	698	698	0	0.410419		698	0
O+P+	33	cafer	café	4	2	16	635	635	0	-0.224476		635	0
O+P+	34	caje	cage	4	1.92	16	616	616	0	-0.415952		616	0
O-P-	35	groid	cause	5	2.09	16	728	728	0	0.71275		728	0
O+P+	36	koin	coin	4	2.15	16	536	536	0	-1.22217		536	0
O-P-	37	blait	corde	5	1.94	16	621	621	0	-0.365564		621	0
O-P-	38	sicy	eaux	4	1.62	16	684	684	0	0.269331		684	0
O+P-	39	funil	fusil	5	1.81	16	686	686	0	0.289487		686	0
O-P-	40	raseu	hibou	5	1.69	16	696	696	0	0.390264		696	0
O+P-	41	iden	idée	4	2.37	16	585	585	0	-0.728361		585	0
O+P+	42	lempe	lampe	5	1.86	16	599	599	0	-0.587273		599	0
O+P+	43	moie	mois	4	2.37	16	626	626	0	-0.315175		626	0
O+P-	44	noiq	noix	4	1.72	16	663	663	0	0.0576998		663	0
O-P-	45	imnuz	orage	5	1.87	16	709	709	0	0.521274		709	0
O-P-	46	lebi	part	4	2.02	16	587	587	0	-0.708205		587	0
O+P-	47	plef	plein	5	2.22	16	542	542	0	-1.1617		542	0
O-P-	48	hacot	reine	5	1.91	16	731	731	0	0.742983		731	0
O+P+	49	raule	rôle	4	1.73	16	622	622	0	-0.355486		622	0
O+P-	50	roude	rouge	5	2.7	16	690	690	0	0.329798		690	0
O+P-	51	deau	seau	4	1.52	16	675	675	0	0.178632		675	0
O+P+	52	tapys	tapis	5	1.99	16	602	602	0	-0.55704		602	0
O+P+	53	vaze	vase	4	1.71	16	582	582	0	-0.758594		582	0
O+P-	54	vunt	vent	4	2.68	16	774	774	0	1.17632		774	0
O+P+	55	aÃ§is	assis	5	2.1	16	525	525	0	-1.33302		525	0
O+P-	56	avint	avant	5	2.72	16	563	563	0	-0.95007		563	0
O-P-	57	pode	cassé	5	1.52	16	572	572	0	-0.859371		572	0
O+P-	58	joup	coup	4	2.69	16	507	507	0	-1.51442		507	0
O+P+	59	anvie	envie	5	2.16	16	676	676	0	0.18871		676	0
O+P+	60	fylm	film	4	2.09	16	559		1				1
O-P-	61	lapas	forêt	5	2.57	16	639	639	0	-0.184165		639	0
O+P+	62	froix	froid	5	2.32	16	525	525	0	-1.33302		525	0
O-P-	63	apant	fusée	5	1.84	16	595	595	0	-0.627584		595	0
O-P-	64	ousto	grain	5	1.64	16	642	642	0	-0.153932		642	0
O+P+	65	larje	large	5	1.95	16	611	611	0	-0.46634		611	0
O+P-	66	luste	liste	5	2.22	16	599	599	0	-0.587273		599	0
O+P-	67	muin	main	4	2.66	16	658	658	0	0.00731127		658	0
O+P-	68	mémur	mémé	4	1.13	16	628	628	0	-0.29502		628	0
O+P+	69	motau	moto	4	1.81	16	599	599	0	-0.587273		599	0
O+P-	70	munée	musée	5	1.71	16	557	557	0	-1.01054		557	0
O-P-	71	filp	nord	4	1.77	16	602	602	0	-0.55704		602	0
O+P-	72	objui	objet	5	2.13	16	487	487	0	-1.71597		487	0
O+P+	73	onkle	oncle	5	2.16	16	569	569	0	-0.889604		569	0
O+P-	74	pame	page	4	2.46	16	611	611	0	-0.46634		611	0
O+P+	75	pein	pain	4	2.3	16	615	615	0	-0.42603		615	0
O+P+	76	péper	pépé	4	0.83	16	564	564	0	-0.939992		564	0
O-P-	77	riroc	plage	5	1.91	16	640	640	0	-0.174087		640	0
O-P-	78	centu	radio	5	1.77	16	599		1				1
O-P-	79	ploin	sucre	5	2.04	16	563	563	0	-0.95007		563	0
O-P-	80	harun	volé	4	1.62	16	614	614	0	-0.436107		614	0
O+P-	81	voul	vous	4	3.48	16	708	708	0	0.511196		708	0
O+P-	82	âged	âgée	4	0.67	16	613	613	0	-0.446185		613	0
O+P+	83	brein	brin	4	1.31	16	629		1				1
O-P-	84	jolat	chose	5	2.65	16	629	629	0	-0.284942		629	0
O+P+	85	cler	clef	4	1.45	16	684		1				1
O+P-	86	domme	comme	5	3.36	16	684	684	0	0.269331		684	0
O+P-	87	caote	côte	4	1.82	16	938	938	0	2.82907	EXT
O-P-	88	braf	doigt	5	1.93	16	628	628	0	-0.29502		628	0
O+P+	89	douse	douze	5	1.78	16	860	860	0	2.04301		860	0
O+P+	90	ékran	écran	5	1.65	16	595	595	0	-0.627584		595	0
O+P+	91	anfin	enfin	5	2.51	16	627	627	0	-0.305097		627	0
O+P-	92	intre	entre	5	2.77	16	488	488	0	-1.7059		488	0
O-P-	93	fusox	étage	5	1.98	16	650	650	0	-0.0733103		650	0
O+P-	94	faig	faim	4	2.2	16	663	663	0	0.0576998		663	0
O+P+	95	fôte	faute	5	1.69	16	645	645	0	-0.123699		645	0
O+P-	96	jolu	joli	4	2.11	16	654	654	0	-0.0329995		654	0
O+P+	97	maie	mais	4	3.51	16	625	625	0	-0.325253		625	0
O+P-	98	nuare	nuage	5	1.91	16	803	803	0	1.46858		803	0
O+P+	99	pyste	piste	5	1.85	16	631	631	0	-0.264787		631	0
O+P+	100	prai	près	4	2.6	16	618	618	0	-0.395797		618	0
O+P-	101	rone	rose	4	1.87	16	794	794	0	1.37788		794	0
O-P-	102	guici	rosée	5	1.11	16	661		1				1
O-P-	103	ragui	selon	5	2.13	16	776	776	0	1.19648		776	0
O-P-	104	camde	sirop	5	1.59	16	685	685	0	0.279409		685	0
O-P-	105	ainco	sujet	5	2.31	16	635	635	0	-0.224476		635	0
O+P-	106	tipu	tissu	5	1.71	16	613	613	0	-0.446185		613	0
O-P-	107	glove	train	5	2.47	16	630	630	0	-0.274864		630	0
O-P-	108	anent	voici	5	2.59	16	747	747	0	0.904226		747	0
O+P-	1	oinsi	ainsi	5	2.54	17	602	602	0	0.438609		602	0
O+P+	2	béber	bébé	4	2.1	17	442	442	0	-1.83641		442	0
O+P-	3	blano	blanc	5	2.51	17	477	477	0	-1.33875		477	0
O-P-	4	funol	carte	5	2.19	17	544	544	0	-0.386086		544	0
O+P-	5	cinf	cinq	4	2.46	17	543	543	0	-0.400305		543	0
O-P-	6	bouve	clair	5	1.8	17	600	600	0	0.410171		600	0
O+P-	7	gour	cour	4	2.11	17	598	598	0	0.381733		598	0
O+P-	8	frun	frein	5	1.12	17	558		1				1
O+P+	9	futer	futé	4	0.51	17	606	606	0	0.495484		606	0
O+P+	10	jenre	genre	5	1.87	17	609	609	0	0.538141		609	0
O-P-	11	piun	gosse	5	0.78	17	802		1				1
O+P+	12	grend	grand	5	2.98	17	741	741	0	2.41503		741	0
O-P-	13	afant	grise	5	1.54	17	534		1				1
O-P-	14	englo	habit	5	1.64	17	586	586	0	0.211107		586	0
O+P+	15	jône	jaune	5	2.25	17	546	546	0	-0.357648		546	0
O-P-	16	doils	mange	5	2.28	17	557	557	0	-0.201241		557	0
O+P+	17	parmy	parmi	5	2.16	17	507	507	0	-0.912185		507	0
O+P-	18	pave	passe	5	2.5	17	587	587	0	0.225326		587	0
O+P+	19	paux	peau	4	2.16	17	512	512	0	-0.84109		512	0
O-P-	20	sart	plan	4	1.86	17	554	554	0	-0.243897		554	0
O+P-	21	poje	pose	4	1.96	17	518		1				1
O-P-	22	lompe	quand	5	3.17	17	567	567	0	-0.0590519		567	0
O+P-	23	dérie	série	5	1.85	17	615	615	0	0.623454		615	0
O-P-	24	jaive	stylo	5	1.59	17	705	705	0	1.90315		705	0
O+P+	25	téler	télé	4	1.6	17	585		1				1
O+P-	26	tran	très	4	3.23	17	486	486	0	-1.21078		486	0
O+P+	27	vret	vrai	4	2.63	17	482	482	0	-1.26766		482	0
O+P+	28	aîner	aîné	4	0.86	17	516	516	0	-0.784215		516	0
O-P-	29	veuco	après	5	2.91	17	523	523	0	-0.684683		523	0
O+P+	30	aÃ§ez	assez	5	2.37	17	637	637	0	0.93627		637	0
O-P-	31	lenu	aussi	5	2.99	17	609	609	0	0.538141		609	0
O+P-	32	boile	belle	5	2.54	17	777	777	0	2.92691	EXT
O+P-	33	cafel	café	4	2	17	498	498	0	-1.04015		498	0
O+P-	34	cate	cage	4	1.92	17	604	604	0	0.467047		604	0
O+P+	35	cauze	cause	5	2.09	17	483	483	0	-1.25344		483	0
O+P-	36	toin	coin	4	2.15	17	535	535	0	-0.514056		535	0
O+P+	37	korde	corde	5	1.94	17	611	611	0	0.566579		611	0
O+P+	38	haux	eaux	4	1.62	17	521	521	0	-0.71312		521	0
O-P-	39	ogran	fusil	5	1.81	17	607	607	0	0.509703		607	0
O+P+	40	hybou	hibou	5	1.69	17	508	508	0	-0.897966		508	0
O-P-	41	frou	idée	4	2.37	17	592	592	0	0.29642		592	0
O+P-	42	lompe	lampe	5	1.86	17	540	540	0	-0.442962		540	0
O+P-	43	moik	mois	4	2.37	17	692	692	0	1.71831		692	0
O-P-	44	trof	noix	4	1.72	17	499	499	0	-1.02594		499	0
O+P+	45	oraje	orage	5	1.87	17	554	554	0	-0.243897		554	0
O+P+	46	pare	part	4	2.02	17	611	611	0	0.566579		611	0
O-P-	47	guca	plein	5	2.22	17	547	547	0	-0.343429		547	0
O+P+	48	raine	reine	5	1.91	17	667	667	0	1.36284		667	0
O+P-	49	riule	rôle	4	1.73	17	615	615	0	0.623454		615	0
O-P-	50	labis	rouge	5	2.7	17	559	559	0	-0.172803		559	0
O-P-	51	kiln	seau	4	1.52	17	848		1				1
O+P-	52	tapus	tapis	5	1.99	17	500	500	0	-1.01172		500	0
O+P-	53	vade	vase	4	1.71	17	524	524	0	-0.670464		524	0
O-P-	54	rial	vent	4	2.68	17	537	537	0	-0.485618		537	0
O+P-	55	apis	assis	5	2.1	17	664	664	0	1.32018		664	0
O-P-	56	corge	avant	5	2.72	17	515	515	0	-0.798434		515	0
O+P+	57	caÃ§é	cassé	5	1.52	17	621	621	0	0.708768		621	0
O-P-	58	dati	coup	4	2.69	17	617	617	0	0.651892		617	0
O+P-	59	onvie	envie	5	2.16	17	506	506	0	-0.926404		506	0
O+P-	60	folm	film	4	2.09	17	575	575	0	0.0546992		575	0
O+P+	61	forai	forêt	5	2.57	17	559	559	0	-0.172803		559	0
O+P-	62	froil	froid	5	2.32	17	542	542	0	-0.414524		542	0
O+P+	63	fuzée	fusée	5	1.84	17	512	512	0	-0.84109		512	0
O+P+	64	grein	grain	5	1.64	17	647	647	0	1.07846		647	0
O+P-	65	larne	large	5	1.95	17	540	540	0	-0.442962		540	0
O-P-	66	fopra	liste	5	2.22	17	553	553	0	-0.258116		553	0
O-P-	67	eslu	main	4	2.66	17	549	549	0	-0.314992		549	0
O-P-	68	olsar	mémé	4	1.13	17	679		1				1
O+P-	69	motai	moto	4	1.81	17	553	553	0	-0.258116		553	0
O-P-	70	polsa	musée	5	1.71	17	623	623	0	0.737205		623	0
O+P+	71	nore	nord	4	1.77	17	601	601	0	0.42439		601	0
O-P-	72	asupi	objet	5	2.13	17	609	609	0	0.538141		609	0
O+P-	73	onsle	oncle	5	2.16	17	485	485	0	-1.225		485	0
O-P-	74	coir	page	4	2.46	17	503	503	0	-0.96906		503	0
O+P-	75	puin	pain	4	2.3	17	538	538	0	-0.471399		538	0
O+P-	76	pépen	pépé	4	0.83	17	591		1				1
O+P+	77	plaje	plage	5	1.91	17	533	533	0	-0.542494		533	0
O+P+	78	radyo	radio	5	1.77	17	606	606	0	0.495484		606	0
O+P+	79	sukre	sucre	5	2.04	17	524	524	0	-0.670464		524	0
O+P+	80	vaulé	volé	4	1.62	17	608	608	0	0.523922		608	0
O-P-	81	diny	vous	4	3.48	17	523	523	0	-0.684683		523	0
O-P-	82	remp	âgée	4	0.67	17	605	605	0	0.481266		605	0
O+P-	83	bruin	brin	4	1.31	17	640		1				1
O+P+	84	choze	chose	5	2.65	17	538	538	0	-0.471399		538	0
O+P-	85	clir	clef	4	1.45	17	568	568	0	-0.044833		568	0
O-P-	86	biant	comme	5	3.36	17	537	537	0	-0.485618		537	0
O-P-	87	saril	côte	4	1.82	17	549	549	0	-0.314992		549	0
O+P+	88	doix	doigt	5	1.93	17	522	522	0	-0.698901		522	0
O+P-	89	doure	douze	5	1.78	17	603	603	0	0.452828		603	0
O+P-	90	ésran	écran	5	1.65	17	600	600	0	0.410171		600	0
O+P-	91	onfin	enfin	5	2.51	17	539	539	0	-0.457181		539	0
O-P-	92	bloic	entre	5	2.77	17	482	482	0	-1.26766		482	0
O+P+	93	étaje	étage	5	1.98	17	516	516	0	-0.784215		516	0
O-P-	94	sorl	faim	4	2.2	17	553	553	0	-0.258116		553	0
O+P-	95	fite	faute	5	1.69	17	611	611	0	0.566579		611	0
O-P-	96	buat	joli	4	2.11	17	628	628	0	0.8083		628	0
O+P-	97	maig	mais	4	3.51	17	860		1				1
O-P-	98	ploid	nuage	5	1.91	17	578	578	0	0.0973558		578	0
O+P-	99	puste	piste	5	1.85	17	526	526	0	-0.642026		526	0
O+P-	100	pran	près	4	2.6	17	552	552	0	-0.272335		552	0
O-P-	101	fuli	rose	4	1.87	17	526	526	0	-0.642026		526	0
O+P+	102	roser	rosée	5	1.11	17	923	923	0	5.00287	EXT
O+P+	103	celon	selon	5	2.13	17	757	757	0	2.64254	EXT
O+P+	104	sirau	sirop	5	1.59	17	529	529	0	-0.599369		529	0
O+P+	105	sujai	sujet	5	2.31	17	590	590	0	0.267982		590	0
O-P-	106	olan	tissu	5	1.71	17	577	577	0	0.0831369		577	0
O+P+	107	trein	train	5	2.47	17	598	598	0	0.381733		598	0
O+P+	108	voicy	voici	5	2.59	17	528	528	0	-0.613588		528	0
O-P-	1	jeuve	ainsi	5	2.54	18	636	636	0	1.00818		636	0
O+P-	2	bében	bébé	4	2.1	18	484	484	0	-1.60174		484	0
O-P-	3	sutiz	blanc	5	2.51	18	600	600	0	0.39004		600	0
O+P+	4	karte	carte	5	2.19	18	549	549	0	-0.485656		549	0
O-P-	5	ploj	cinq	4	2.46	18	677	677	0	1.71217		677	0
O+P+	6	clère	clair	5	1.8	18	538	538	0	-0.674531		538	0
O-P-	7	maip	cour	4	2.11	18	575	575	0	-0.0392228		575	0
O-P-	8	dola	frein	5	1.12	18	527	527	0	-0.863407		527	0
O+P-	9	futek	futé	4	0.51	18	608	608	0	0.527404		608	0
O+P-	10	senre	genre	5	1.87	18	531	531	0	-0.794725		531	0
O+P+	11	goçe	gosse	5	0.78	18	595	595	0	0.304187		595	0
O+P-	12	grond	grand	5	2.98	18	554	554	0	-0.399803		554	0
O+P+	13	grize	grise	5	1.54	18	528	528	0	-0.846236		528	0
O+P+	14	habie	habit	5	1.64	18	614		1				1
O+P-	15	june	jaune	5	2.25	18	535	535	0	-0.726043		535	0
O+P+	16	manje	mange	5	2.28	18	527	527	0	-0.863407		527	0
O+P-	17	parmo	parmi	5	2.16	18	511	511	0	-1.13813		511	0
O-P-	18	clod	passe	5	2.5	18	537	537	0	-0.691702		537	0
O+P-	19	pauf	peau	4	2.16	18	580	580	0	0.0466297		580	0
O+P+	20	plen	plan	4	1.86	18	585		1				1
O-P-	21	fima	pose	4	1.96	18	566	566	0	-0.193757		566	0
O+P+	22	quend	quand	5	3.17	18	630	630	0	0.905155		630	0
O-P-	23	alvom	série	5	1.85	18	678	678	0	1.72934		678	0
O+P+	24	stilo	stylo	5	1.59	18	560	560	0	-0.29678		560	0
O+P-	25	téleu	télé	4	1.6	18	532	532	0	-0.777554		532	0
O-P-	26	glad	très	4	3.23	18	543	543	0	-0.588679		543	0
O+P-	27	vrun	vrai	4	2.63	18	512	512	0	-1.12096		512	0
O+P-	28	aînej	aîné	4	0.86	18	595	595	0	0.304187		595	0
O+P+	29	aprai	après	5	2.91	18	588	588	0	0.183994		588	0
O+P-	30	atez	assez	5	2.37	18	542	542	0	-0.605849		542	0
O+P+	31	ossi	aussi	5	2.99	18	646	646	0	1.17988		646	0
O-P-	32	tidra	belle	5	2.54	18	575	575	0	-0.0392228		575	0
O-P-	33	piulo	café	4	2	18	520	520	0	-0.9836		520	0
O-P-	34	hirm	cage	4	1.92	18	640	640	0	1.07686		640	0
O+P-	35	caude	cause	5	2.09	18	538	538	0	-0.674531		538	0
O-P-	36	galm	coin	4	2.15	18	562	562	0	-0.262439		562	0
O+P-	37	porde	corde	5	1.94	18	611	611	0	0.578915		611	0
O+P-	38	haox	eaux	4	1.62	18	563	563	0	-0.245269		563	0
O+P+	39	fuzil	fusil	5	1.81	18	552	552	0	-0.434144		552	0
O+P-	40	hebou	hibou	5	1.69	18	507	507	0	-1.20682		507	0
O+P+	41	ider	idée	4	2.37	18	822	822	0	4.20189	EXT
O-P-	42	umori	lampe	5	1.86	18	531	531	0	-0.794725		531	0
O-P-	43	kenu	mois	4	2.37	18	532	532	0	-0.777554		532	0
O+P+	44	nois	noix	4	1.72	18	541	541	0	-0.62302		541	0
O+P-	45	orafe	orage	5	1.87	18	570	570	0	-0.125075		570	0
O+P-	46	parl	part	4	2.02	18	566	566	0	-0.193757		566	0
O+P+	47	plin	plein	5	2.22	18	539	539	0	-0.657361		539	0
O+P-	48	roune	reine	5	1.91	18	509	509	0	-1.17248		509	0
O-P-	49	kimpa	rôle	4	1.73	18	554	554	0	-0.399803		554	0
O+P+	50	rouje	rouge	5	2.7	18	567	567	0	-0.176587		567	0
O+P+	51	ceau	seau	4	1.52	18	542	542	0	-0.605849		542	0
O-P-	52	enbul	tapis	5	1.99	18	546	546	0	-0.537167		546	0
O-P-	53	quzi	vase	4	1.71	18	550	550	0	-0.468485		550	0
O+P+	54	vant	vent	4	2.68	18	591	591	0	0.235505		591	0
O-P-	55	lepo	assis	5	2.1	18	607	607	0	0.510233		607	0
O+P+	56	avent	avant	5	2.72	18	536	536	0	-0.708872		536	0
O+P-	57	caté	cassé	5	1.52	18	576	576	0	-0.0220523		576	0
O+P+	58	koup	coup	4	2.69	18	592	592	0	0.252676		592	0
O-P-	59	aphys	envie	5	2.16	18	644	644	0	1.14554		644	0
O-P-	60	erat	film	4	2.09	18	648	648	0	1.21422		648	0
O+P-	61	forau	forêt	5	2.57	18	553	553	0	-0.416974		553	0
O-P-	62	acant	froid	5	2.32	18	627	627	0	0.853643		627	0
O+P-	63	fubée	fusée	5	1.84	18	539	539	0	-0.657361		539	0
O+P-	64	gruin	grain	5	1.64	18	599	599	0	0.372869		599	0
O-P-	65	dunil	large	5	1.95	18	579	579	0	0.0294592		579	0
O+P+	66	lyste	liste	5	2.22	18	667	667	0	1.54046		667	0
O+P+	67	mein	main	4	2.66	18	541	541	0	-0.62302		541	0
O+P+	68	mémer	mémé	4	1.13	18	537	537	0	-0.691702		537	0
O-P-	69	phida	moto	4	1.81	18	692	692	0	1.96973		692	0
O+P+	70	muzée	musée	5	1.71	18	550	550	0	-0.468485		550	0
O+P-	71	nory	nord	4	1.77	18	684	684	0	1.83236		684	0
O+P+	72	objai	objet	5	2.13	18	602	602	0	0.424381		602	0
O-P-	73	tidas	oncle	5	2.16	18	677	677	0	1.71217		677	0
O+P+	74	paje	page	4	2.46	18	572	572	0	-0.0907343		572	0
O-P-	75	solc	pain	4	2.3	18	580	580	0	0.0466297		580	0
O-P-	76	sanic	pépé	4	0.83	18	586	586	0	0.149653		586	0
O+P-	77	plare	plage	5	1.91	18	601	601	0	0.40721		601	0
O+P-	78	radeo	radio	5	1.77	18	697	697	0	2.05558		697	0
O+P-	79	sudre	sucre	5	2.04	18	577	577	0	-0.00488181		577	0
O+P-	80	vanlé	volé	4	1.62	18	612	612	0	0.596086		612	0
O+P+	81	voux	vous	4	3.48	18	508	508	0	-1.18965		508	0
O+P+	82	âger	âgée	4	0.67	18	524	524	0	-0.914918		524	0
O-P-	83	osopa	brin	4	1.31	18	670		1				1
O+P-	84	chole	chose	5	2.65	18	624	624	0	0.802132		624	0
O-P-	85	pado	clef	4	1.45	18	659	659	0	1.4031		659	0
O+P+	86	komme	comme	5	3.36	18	589	589	0	0.201164		589	0
O+P+	87	caute	côte	4	1.82	18	532	532	0	-0.777554		532	0
O+P-	88	doir	doigt	5	1.93	18	587	587	0	0.166823		587	0
O-P-	89	aimbi	douze	5	1.78	18	616	616	0	0.664768		616	0
O-P-	90	tumpe	écran	5	1.65	18	519	519	0	-1.00077		519	0
O-P-	91	datsu	enfin	5	2.51	18	576	576	0	-0.0220523		576	0
O+P+	92	antre	entre	5	2.77	18	601		1				1
O+P-	93	étaze	étage	5	1.98	18	581	581	0	0.0638002		581	0
O+P+	94	fain	faim	4	2.2	18	518	518	0	-1.01794		518	0
O-P-	95	mird	faute	5	1.69	18	504	504	0	-1.25833		504	0
O+P+	96	joly	joli	4	2.11	18	514	514	0	-1.08662		514	0
O-P-	97	coum	mais	4	3.51	18	470		1				1
O+P+	98	nuaje	nuage	5	1.91	18	585	585	0	0.132482		585	0
O-P-	99	cerlo	piste	5	1.85	18	547	547	0	-0.519997		547	0
O-P-	100	libe	près	4	2.6	18	612	612	0	0.596086		612	0
O+P+	101	roze	rose	4	1.87	18	532	532	0	-0.777554		532	0
O+P-	102	rosen	rosée	5	1.11	18	631	631	0	0.922325		631	0
O+P-	103	felon	selon	5	2.13	18	794	794	0	3.72112	EXT
O+P-	104	siran	sirop	5	1.59	18	527	527	0	-0.863407		527	0
O+P-	105	sujat	sujet	5	2.31	18	567	567	0	-0.176587		567	0
O+P+	106	tiÃ§u	tissu	5	1.71	18	507	507	0	-1.20682		507	0
O+P-	107	truin	train	5	2.47	18	485		1				1
O+P-	108	voicu	voici	5	2.59	18	543	543	0	-0.588679		543	0
O+P+	1	einsi	ainsi	5	2.54	19	736	736	0	0.638093		736	0
O-P-	2	sajoi	bébé	4	2.1	19	687	687	0	0.174042		687	0
O+P+	3	blans	blanc	5	2.51	19	814	814	0	1.37679		814	0
O+P-	4	larte	carte	5	2.19	19	618	618	0	-0.479419		618	0
O+P+	5	cink	cinq	4	2.46	19	586	586	0	-0.782473		586	0
O+P-	6	clure	clair	5	1.8	19	634	634	0	-0.327892		634	0
O+P+	7	kour	cour	4	2.11	19	685	685	0	0.155101		685	0
O+P+	8	frin	frein	5	1.12	19	794	794	0	1.18738		794	0
O-P-	9	kolia	futé	4	0.51	19	599	599	0	-0.659357		599	0
O-P-	10	clomb	genre	5	1.87	19	826	826	0	1.49043		826	0
O+P-	11	gope	gosse	5	0.78	19	1021	1021	0	3.33717	EXT
O-P-	12	bieux	grand	5	2.98	19	768	768	0	0.941147		768	0
O+P-	13	grite	grise	5	1.54	19	866	866	0	1.86925		866	0
O+P-	14	habif	habit	5	1.64	19	621	621	0	-0.451007		621	0
O-P-	15	gofu	jaune	5	2.25	19	559	559	0	-1.03817		559	0
O+P-	16	manre	mange	5	2.28	19	568	568	0	-0.952941		568	0
O-P-	17	doste	parmi	5	2.16	19	656	656	0	-0.119542		656	0
O+P+	18	pace	passe	5	2.5	19	1037	1037	0	3.4887	EXT
O-P-	19	fril	peau	4	2.16	19	624	624	0	-0.422596		624	0
O+P-	20	plun	plan	4	1.86	19	759	759	0	0.855913		759	0
O+P+	21	poze	pose	4	1.96	19	831	831	0	1.53779		831	0
O+P-	22	quind	quand	5	3.17	19	627	627	0	-0.394185		627	0
O+P+	23	cérie	série	5	1.85	19	993	993	0	3.072	EXT
O+P-	24	stulo	stylo	5	1.59	19	573	573	0	-0.905589		573	0
O-P-	25	acuid	télé	4	1.6	19	773	773	0	0.9885		773	0
O+P+	26	trai	très	4	3.23	19	664	664	0	-0.0437785		664	0
O-P-	27	omse	vrai	4	2.63	19	656	656	0	-0.119542		656	0
O-P-	28	carom	aîné	4	0.86	19	628	628	0	-0.384714		628	0
O+P-	29	aproi	après	5	2.91	19	550	550	0	-1.12341		550	0
O-P-	30	dilo	assez	5	2.37	19	797	797	0	1.21579		797	0
O+P-	31	essi	aussi	5	2.99	19	620	620	0	-0.460478		620	0
O+P+	32	baile	belle	5	2.54	19	808	808	0	1.31997		808	0
O+P+	33	cafer	café	4	2	19	565	565	0	-0.981352		565	0
O+P+	34	caje	cage	4	1.92	19	711	711	0	0.401332		711	0
O-P-	35	groid	cause	5	2.09	19	742	742	0	0.694916		742	0
O+P+	36	koin	coin	4	2.15	19	735	735	0	0.628623		735	0
O-P-	37	blait	corde	5	1.94	19	732	732	0	0.600212		732	0
O-P-	38	sicy	eaux	4	1.62	19	652	652	0	-0.157424		652	0
O+P-	39	funil	fusil	5	1.81	19	589	589	0	-0.754062		589	0
O-P-	40	raseu	hibou	5	1.69	19	622	622	0	-0.441537		622	0
O+P-	41	iden	idée	4	2.37	19	662	662	0	-0.0627193		662	0
O+P+	42	lempe	lampe	5	1.86	19	636	636	0	-0.308951		636	0
O+P+	43	moie	mois	4	2.37	19	817	817	0	1.4052		817	0
O+P-	44	noiq	noix	4	1.72	19	586	586	0	-0.782473		586	0
O-P-	45	imnuz	orage	5	1.87	19	588	588	0	-0.763532		588	0
O-P-	46	lebi	part	4	2.02	19	662	662	0	-0.0627193		662	0
O+P-	47	plef	plein	5	2.22	19	553	553	0	-1.095		553	0
O-P-	48	hacot	reine	5	1.91	19	566	566	0	-0.971882		566	0
O+P+	49	raule	rôle	4	1.73	19	597	597	0	-0.678298		597	0
O+P-	50	roude	rouge	5	2.7	19	526	526	0	-1.3507		526	0
O+P-	51	deau	seau	4	1.52	19	671	671	0	0.0225146		671	0
O+P+	52	tapys	tapis	5	1.99	19	587	587	0	-0.773002		587	0
O+P+	53	vaze	vase	4	1.71	19	697	697	0	0.268746		697	0
O+P-	54	vunt	vent	4	2.68	19	717	717	0	0.458155		717	0
O+P+	55	aÃ§is	assis	5	2.1	19	594	594	0	-0.706709		594	0
[truncated: 2,861 more rows]
